# Supplementary material for: Genome-Wide Tissue-Specific Gene Expression, Co-expression and Regulation of Co-expressed Genes in Adult Nematode Ascaris suum
Source: PLoS Negl Trop Dis. 2014 Feb 6;8(2):e2678. doi: 10.1371/journal.pntd.0002678 (PMC3916258; doi:10.1371/journal.pntd.0002678)
Supplement: Table S1 — A. suum gene annotation, expression, and overexpression results. (XLSX) [file pntd.0002678.s004.xlsx]

## Sheet: A Suum
	Supporting Table S1: A. suum gene annotation, expression, and overexpression results
	Annotation Data										Expression Level (DCPM) - Tissue-Specific A. suum RNA-seq Dataset (Updated Dec 4 2012)																														Differential Expression Data
											Head				Pharynx				Intestine				Gonads				Reproductive Organs				Replicates Averaged
											Female		Male		Female		Male		Female		Male		Female (Ovary)		Male (Testis)		Female (Uterus)		Male (Seminal Vesicle)		Head		Pharynx		Intestine		Gonads		Reproductive Organs		Merged Breadth >50%? (ie, expressed)	Merged Breadth of Coverage (%)	SAM Analysis OverExpression (1) and Underexpression (-1); q<0.008 and p <0.05
	Gene Name	Gene Ontology Terms Matched	Interpro domains Found	KEGG Orthology Terms Matched	Top NCBI NR hit (from Jex et al Nature 2011)	Signal Peptides	Non-Classical Secretion	Transmembrane Domain	Constituitively Expressed	Novel	female-head1	female-head2	male-head1	male-head2	female-pharynx1	female-pharynx2	male-pharynx1	male-pharynx2	female-intestine1	female-intestine2	male-intestine1	male-intestine2	ovary1	ovary2	testis1	testis2	uterus1	uterus2	seminal-vesicle1	seminal-vesicle2	Female	Male	Female	Male	Female	Male	Female (Ovary)	Male (Testis)	Female (Uterus)	Male (Seminal Vesicle)			Either Head	Either Pharynx	Either Intestine	Male (Testis)	Female (Ovary)	Male (Seminal Vesicle)	Female (Uterus)
	A01321	-	-	-	Hypothetical protein	-	-	-	-	Y	4.92001	6.7592	3.33237	0.470425	1.51932	2.85728	1.28467	1.86399	0.922353	0.536173	2.14088	1.37812	2.56274	3.48361	2.13167	0.840852	4.3743	3.80972	3.40711	4.79852	5.83961	1.9014	2.1883	1.57433	0.729263	1.7595	3.02318	1.48626	4.09201	4.10281	Y	89.37	1	0	0	0	0	1	0
	A01322	-	-	-	bmy:Bm1_46020 Probable pre-mRNA splicing factor ATP-dependent RNA helicase mog-1; K12815 pre-mRNA-splicing factor ATP-dependent RNA helicase PRP16 [EC:3.6.4.13]%148%53.3783783783784%4e-31	-	-	-	-	-	0.294911	0.380421	0.647582	0	0.974468	0.967449	0.129524	1.03246	0.344569	0.08431	0.481459	0.469031	2.6216	3.51954	2.08323	0.646906	0.860875	1.08709	0.732063	0.055811	0.337666	0.323791	0.970958	0.58099	0.214439	0.475245	3.07057	1.36507	0.973981	0.393937	Y	99.55	0	0	0	0	1	0	0
	A02773	Biological Process: proteolysis (GO:0006508), Molecular Function: cysteine-type endopeptidase activity (GO:0004197), Molecular Function: cysteine-type peptidase activity (GO:0008234)	IPR000169-Peptidase, cysteine peptidase active site IPR013128-Peptidase C1A, papain IPR000668-Peptidase C1A, papain C-terminal	-	Peptidase%MER158510 - cathepsin F (Caenorhabditis briggsae) [C01.018]#C01A#%81%71.6049382716049%8e-33	-	-	-	-	-	2.3604	0.927037	0.567592	1.94133	1.18704	1.23783	1.60187	0.331221	0.254925	0.14399	2.34809	1.5912	0.343833	0.957172	1.7554	0.909672	0.486033	0.248851	1.26401	8.19309	1.64372	1.25446	1.21243	0.966547	0.199457	1.96965	0.650502	1.33254	0.367442	4.72855	Y	82.42	0	0	0	0	0	0	0
	A03307	Cellular Component: myosin complex (GO:0016459), Molecular Function: ATP binding (GO:0005524), Molecular Function: motor activity (GO:0003774)	IPR001609-Myosin head, motor domain	-	bmy:Bm1_35670 Myosin tail family protein%209%72.7272727272727%7e-86	-	Y	-	-	-	0.350555	2.83683	0.996477	0.03092	1.69273	0.540757	0.200895	1.15082	0.115557	0.219774	0.955952	0.332608	9.59635	17.234	8.03092	8.02188	4.41327	3.81627	2.05223	1.10754	1.59369	0.513698	1.11675	0.675858	0.167665	0.64428	13.4152	8.0264	4.11477	1.57988	Y	92.84	0	0	0	1	1	0	0
	A03308	Cellular Component: myosin complex (GO:0016459), Molecular Function: ATP binding (GO:0005524), Molecular Function: motor activity (GO:0003774)	IPR004009-Myosin, N-terminal, SH3-like	-	cbr:CBG02025 Cbr-nmy-1; C. briggsae CBR-NMY-1 protein; K10352 myosin heavy chain%44%52.2727272727273%3e-07	-	-	-	-	-	0	0.143138	0.042548	0	0.111879	0.140822	0	0	0.035017	0	0.043532	0	0.153847	0.550141	0.161491	0.560568	0.228115	0	0	0	0.071569	0.021274	0.126351	0	0.017509	0.021766	0.351994	0.361029	0.114057	0	Y	70.65	0	0	0	0	0	0	0
	A04991	Molecular Function: binding (GO:0005488), Molecular Function: protein binding (GO:0005515)	IPR011990-Tetratricopeptide-like helical IPR001440-Tetratricopeptide TPR-1 IPR019734-Tetratricopeptide repeat IPR013026-Tetratricopeptide repeat-containing	-	Channels and Transporters%gnl|TC-DB|Q9MUK5%3%Primary active transporters%3.A.%P-P-bond-hydrolysis-driven transporters%3.A.9% Chloroplast Envelope Protein Translocase (CEPT or Tic-Toc) Family.%3.A.9.1.1% Chloroplast Envelope Protein Translocase (CEPT or Tic-Toc) Family.%Toc64 - Pisum sativum (Garden pea).%97%35.05154639%9.00E-10	-	-	-	-	-	2.74657	1.89442	0.765866	1.82317	1.38395	1.8842	3.11123	1.89582	0.604397	0.901831	2.12086	1.89725	5.5798	3.60442	2.30608	0.887149	1.65756	1.47346	2.09511	1.17328	2.3205	1.29452	1.63407	2.50352	0.753114	2.00905	4.59211	1.59662	1.56551	1.63419	Y	97.49	0	0	0	0	1	0	0
	A05211	-	-	-	Y49E10.19%CE33878 WBGene00013038 locus:ani-1 PH (pleckstrin homology) domain status:Partially_confirmed UniProt:Q9XTT4 protein_id:CAB11565.2%HMM_hit%1.3e-21	-	-	-	-	-	0	0	0.06212	0.040858	0.041395	0	0	0.036802	0	0.03505	0.032213	0	0.448119	0.337024	1.16596	1.85813	0	0.050753	0.112311	0	0	0.051489	0.020698	0.018401	0.017525	0.016107	0.392571	1.51205	0.025376	0.056155	Y	65.57	0	0	0	1	0	0	0
	A14497	-	-	-	Hypothetical protein	-	-	-	-	Y	0.488551	0.503386	0.687577	0	0.579534	0.95055	0.89874	0.504292	0.344569	0.118413	1.14749	0.73222	1.69955	1.59033	1.46472	0.500507	1.0867	1.48983	1.70304	0.203401	0.495968	0.343789	0.765042	0.701516	0.231491	0.939855	1.64494	0.982613	1.28826	0.953221	Y	92.31	0	0	0	0	0	0	0
	A28120	-	-	-	Hypothetical protein	-	-	-	-	Y	0	0.017292	0.015317	0	0.15775	0.198559	0	0.052717	0.012606	0	0.107088	0.010866	0.127001	0.218694	0.08559	0	0.081388	0	0.108227	0	0.008646	0.007659	0.178154	0.026358	0.006303	0.058977	0.172848	0.042795	0.040694	0.054113	Y	50.97	0	1	0	0	1	0	0
	A35833	-	IPR016196-Major facilitator superfamily domain, general substrate transporter	-	Y71G12B.26%CE38652 WBGene00022161 status:Partially_confirmed UniProt:Q95XM7_CAEEL protein_id:AAK73927.2%HMM_hit%4.2e-57	-	-	Y	-	-	8.12842	3.98866	0.491005	2.17765	1.34814	3.39804	3.8593	1.57753	0.353674	0.495439	0.656455	0.396594	2.67735	1.32951	0.040373	0	0.34733	0.579562	1.69385	1.31094	6.05854	1.33433	2.37309	2.71841	0.424556	0.526525	2.00343	0.020186	0.463446	1.5024	Y	99.75	1	0	0	0	0	0	0
	A35834	-	IPR016196-Major facilitator superfamily domain, general substrate transporter	-	Y71G12B.26%CE38652 WBGene00022161 status:Partially_confirmed UniProt:Q95XM7_CAEEL protein_id:AAK73927.2%HMM_hit%1.3e-48	-	-	Y	-	-	36.4677	42.0116	3.81146	19.1295	13.7332	28.6982	23.0064	16.8545	2.49953	2.9319	7.93144	4.85813	14.4926	8.3054	0.050062	0.196449	5.04145	2.92728	13.755	9.86122	39.2396	11.4705	21.2157	19.9305	2.71571	6.39478	11.399	0.123256	3.98436	11.8081	Y	98.9	1	1	0	0	0	0	0
	A38367	-	-	-	Hypothetical protein	-	-	-	-	Y	0.072337	0	0	0	0	0	0	0.064653	0.022411	0	0	0.019317	1.40321	3.52264	0.888198	0.242746	0.036682	0.62704	0.495189	0.034727	0.036168	0	0	0.032326	0.011206	0.009658	2.46292	0.565472	0.331861	0.264958	Y	77.02	0	0	0	0	1	0	0
	A39336	-	-	-	Hypothetical protein	-	-	Y	-	Y	0	0	0	0.036441	0	0	0	0	0	0	0	0	0	0	0.195404	0.974738	0	0	0	0	0	0.018221	0	0	0	0	0	0.585071	0	0	Y	55.88	0	0	0	0	0	0	0
	GS_00001	-	-	-	sp|O76924|ARI2_DROME%%Protein ariadne-2 OS=Drosophila melanogaster GN=ari-2 PE=1 SV=1%%2.1e-27	-	-	-	-	-	25.0062	25.0905	20.7116	12.8042	10.8556	22.5301	20.6895	14.9408	7.91879	11.487	13.6349	11.3835	14.4059	11.6428	0.343975	0.568076	2.29834	5.53694	5.28372	3.8981	25.0484	16.7579	16.6929	17.8152	9.70288	12.5092	13.0243	0.456025	3.91764	4.59091	Y	100	1	0	0	0	0	0	0
	GS_00002	Molecular Function: nucleic acid binding (GO:0003676), Molecular Function: nucleotide binding (GO:0000166)	IPR000504-RNA recognition motif domain IPR012677-Nucleotide-binding, alpha-beta plait	-	bmy:Bm1_24005 Cytoplasmic polyadenylation element binding protein 1, putative%265%44.1509433962264%9e-63	-	Y	Y	-	-	0.063434	0.074931	0	0.53116	0.016782	0.254888	0.029077	0.006963	0.010505	0	0.057462	0.070023	0.345898	1.26941	16.6787	13.7114	0.132971	0.072036	10.7635	0.280296	0.069183	0.26558	0.135835	0.01802	0.005253	0.063742	0.807656	15.1951	0.102504	5.52188	Y	95.71	0	0	0	1	0	0	0
	GS_00003	-	-	-	ks-sarfari_kinase%janus kinase 1%CK1%VRK%VRK%9606%hVRK1_1119%42%61.9047619047619%9e-13	-	Y	-	-	-	0	0.045151	0.119986	0	0.052583	0	0.186356	0.046749	0	0	0	0.028371	0.235417	0.436148	0.683105	0.294048	0.215505	0.153895	0.19195	0.058292	0.022576	0.059993	0.026292	0.116553	0	0.014186	0.335783	0.488576	0.1847	0.125121	Y	75.12	0	0	0	1	1	0	0
	GS_00006	-	IPR003677-Domain of unknown function DUF148	-	Hypothetical protein	-	-	-	-	-	50.6524	18.4091	12.2096	106.26	70.9739	258.989	244.92	50.2989	4.97664	25.8954	4.92429	5.69961	5.50752	1.51661	3.46559	0.847109	4.45339	3.8048	0.401256	0.026045	34.5308	59.2346	164.981	147.609	15.436	5.31194	3.51207	2.15635	4.1291	0.213651	Y	100	0	1	0	0	0	0	0
	GS_00008	-	-	-	sp|O61308|PUMA_PARUN%%227 kDa spindle- and centromere-associated protein OS=Parascaris univalens GN=PUMA1 PE=2 SV=1%%7.2e-22	-	-	-	-	-	0.230365	0.128728	0.039144	0.253985	0	0	2.76098	0.022877	0.241619	0	0.060073	0	2.94375	18.0239	3.75304	9.75364	0.409231	1.07399	1.14353	0.085577	0.179546	0.146565	0	1.39193	0.120809	0.030037	10.4838	6.75334	0.74161	0.614553	Y	98.85	0	0	0	0	0	0	0
	GS_00010	Biological Process: oxidation-reduction process (GO:0055114), Biological Process: tricarboxylic acid cycle (GO:0006099), Molecular Function: 2 iron, 2 sulfur cluster binding (GO:0051537), Molecular Function: electron carrier activity (GO:0009055), Molecular Function: iron-sulfur cluster binding (GO:0051536), Molecular Function: oxidoreductase activity (GO:0016491)	IPR001041-Ferredoxin IPR017900-4Fe-4S ferredoxin, iron-sulphur binding, conserved site IPR012285-Fumarate reductase, C-terminal IPR012675-Beta-grasp fold, ferredoxin-type IPR009051-Alpha-helical ferredoxin IPR006058-2Fe-2S ferredoxin, iron-sulphur binding site IPR017896-4Fe-4S ferredoxin, iron-sulpur binding domain IPR004489-Succinate dehydrogenase/fumarate reductase iron-sulphur protein	K00235-succinate dehydrogenase (ubiquinone) iron-sulfur subunit	Channels and Transporters%gnl|TC-DB|Q65GF5%5%Transport electron carriers%5.A.%Transmembrane 2-electron transfer carriers%5.A.4%Transmembrane 2-electron transfer carriers%5.A.4.1.1% Prokaryotic Succinate Dehydrogenase (SDH) Family.%SdhB OS=Bacillus licheniformis (strain DSM 13 / ATCC 14580) GN=sdhB PE=4 SV=1%197%26.9035533%2.00E-12	-	Y	-	Y	-	68.0822	49.8342	26.1628	84.5649	23.197	44.8378	65.8935	35.3472	11.2496	13.8117	28.5663	22.6234	28.6703	25.1386	25.6512	5.01884	19.6419	14.0601	23.6966	14.6647	58.9582	55.3639	34.0174	50.6204	12.5306	25.5948	26.9045	15.335	16.851	19.1806	Y	100	0	0	0	0	0	0	0
	GS_00011	-	-	-	K04D7.5b%CE40976 WBGene00001653 locus:gon-4 status:Partially_confirmed UniProt:A5JYS9_CAEEL protein_id:CAN86924.1%HMM_hit%1e-118	-	-	-	-	-	0.342765	0.164273	0.494409	0.090551	0.557158	0.346423	0.281517	0.399853	0.124661	0.242509	0.45534	0.632619	1.02737	1.32517	6.52745	6.06365	0.594932	0.635226	1.25686	0.436568	0.253519	0.29248	0.451791	0.340685	0.183585	0.543979	1.17627	6.29555	0.615079	0.846715	Y	98.26	0	0	0	1	0	0	0
	GS_00012	-	-	-	Hypothetical protein	-	Y	-	-	Y	1.57471	1.37374	0.535255	1.27103	0.210333	0.526675	0.343636	0.67239	0.544167	0.55133	0.646008	1.33043	5.42802	5.86632	1.85876	0.281535	1.12911	2.16599	1.79697	0.337348	1.47423	0.903142	0.368504	0.508013	0.547748	0.988219	5.64717	1.07015	1.64755	1.06716	Y	92.68	0	0	0	0	1	0	0
	GS_00013	Molecular Function: binding (GO:0005488)	IPR016040-NAD(P)-binding domain	-	Hypothetical protein	-	Y	Y	-	-	0.322733	0.333349	0.172745	0.124784	0.440804	0.032389	0.229972	0.454559	0.110654	0.321135	0.28992	0.411685	1.16986	2.38147	1.68273	0.477984	0.952579	0.422392	1.28341	0.34975	0.328041	0.148765	0.236597	0.342265	0.215895	0.350802	1.77566	1.08036	0.687486	0.816579	Y	94.35	0	0	0	0	0	0	0
	GS_00016	Biological Process: oxidation-reduction process (GO:0055114), Molecular Function: binding (GO:0005488), Molecular Function: oxidoreductase activity, acting on the aldehyde or oxo group of donors, NAD or NADP as acceptor (GO:0016620)	IPR020830-Glyceraldehyde 3-phosphate dehydrogenase, active site IPR020831-Glyceraldehyde/Erythrose phosphate dehydrogenase family IPR016040-NAD(P)-binding domain IPR020828-Glyceraldehyde 3-phosphate dehydrogenase, NAD(P) binding domain IPR020829-Glyceraldehyde 3-phosphate dehydrogenase, catalytic domain	-	bmy:Bm1_41940 Glyceraldehyde 3-phosphate dehydrogenase; K00134 glyceraldehyde 3-phosphate dehydrogenase [EC:1.2.1.12]%257%86.3813229571984%1e-129	-	Y	-	-	-	198.584	233.065	208.645	235.683	194.153	345.857	732.545	617.736	67.7443	135.044	634.426	598.783	755.971	423.111	924.002	796.801	17.6451	28.3494	287.862	22.136	215.825	222.164	270.005	675.14	101.394	616.604	589.541	860.402	22.9972	154.999	Y	100	0	1	1	1	1	0	0
	GS_00019	Molecular Function: nucleic acid binding (GO:0003676), Molecular Function: nucleotide binding (GO:0000166)	IPR000504-RNA recognition motif domain IPR012677-Nucleotide-binding, alpha-beta plait	K13161-heterogeneous nuclear ribonucleoprotein R	bmy:Bm1_47565 hnRNP-R, Q splicing factor family protein%342%76.9005847953216%1e-154	-	Y	-	-	-	4.43925	4.07224	1.85595	0.704533	3.76138	3.73179	1.73801	1.54172	1.23961	1.35938	2.67022	3.49329	4.57308	5.31741	4.67676	0.775786	9.2908	5.74322	4.70174	1.5131	4.25574	1.28024	3.74658	1.63986	1.29949	3.08175	4.94525	2.72628	7.51701	3.10742	Y	98.31	0	0	0	0	0	0	1
	GS_00020	Molecular Function: protein binding (GO:0005515)	IPR018355-SPla/RYanodine receptor subgroup IPR003879-Butyrophylin-like IPR003877-SPla/RYanodine receptor SPRY IPR008985-Concanavalin A-like lectin/glucanase IPR001870-B302/SPRY domain	-	sp|Q12899|TRI26_HUMAN%%Tripartite motif-containing protein 26 OS=Homo sapiens GN=TRIM26 PE=2 SV=1%%4e-55	-	-	-	-	-	0.661046	0.389067	0.033188	0.08503	0	0	0	0.018899	0.013307	0.090941	0.100993	0.127972	0.895205	0.704404	0.155031	0.048799	0.044706	0.06385	0	0	0.525057	0.059109	0	0.009449	0.052124	0.114483	0.799805	0.101915	0.054278	0	Y	97.88	1	0	0	0	1	0	0
	GS_00021	-	-	-	R09A8.5%CE03541 WBGene00011154 status:Partially_confirmed UniProt:Q21856_CAEEL protein_id:CAA92007.1%HMM_hit%4.7e-92	-	-	Y	-	-	3.31636	7.21744	0.793097	1.48195	1.84153	0.274603	1.76708	1.37263	0.840413	0.738895	0.740906	0.671252	7.40119	6.56576	2.79702	0.237741	4.95547	3.30546	1.01386	0.219524	5.2669	1.13752	1.05807	1.56986	0.789654	0.706079	6.98348	1.51738	4.13047	0.616693	Y	100	1	0	0	0	1	0	0
	GS_00024	-	-	-	Hypothetical protein	-	-	-	-	Y	0.186963	0.366972	0	0	0	0.342198	0.412363	0.034813	0	0.098519	0.030472	0.209464	0.107383	0.021684	0	0	0	0	0	0	0.276967	0	0.171099	0.223588	0.04926	0.119968	0.064533	0	0	0	Y	79.17	0	0	0	0	0	0	0
	GS_00028	Cellular Component: nucleus (GO:0005634)	IPR000953-Chromo domain/shadow IPR023780-Chromo domain IPR016197-Chromo domain-like	K11585-chromobox protein 1	hmg:100199394 similar to chromodomain protein Y-like 2%165%28.4848484848485%1e-07	-	-	-	-	-	0.163592	0.084538	0.273159	0.178894	0.575059	1.11672	1.8596	0.35012	0.606498	0.150621	0.639043	0.230592	3.6469	3.87267	3.67391	6.02361	0.819608	1.82054	1.88274	0.255491	0.124065	0.226026	0.84589	1.10486	0.378559	0.434817	3.75979	4.84876	1.32008	1.06912	Y	99.56	0	0	0	1	1	0	0
	GS_00029	-	-	-	Hypothetical protein	-	-	-	-	Y	0	0	0	0	0	0	0	0	0	0	0	0	0	0	1.95727	2.79784	0	0	0.21237	0	0	0	0	0	0	0	0	2.37755	0	0.106185	Y	99.22	0	0	0	1	0	0	0
	GS_00030	Cellular Component: intracellular (GO:0005622), Molecular Function: DNA binding (GO:0003677), Molecular Function: protein binding (GO:0005515), Molecular Function: zinc ion binding (GO:0008270)	IPR017884-SANT, eukarya IPR009057-Homeodomain-like IPR001005-SANT domain, DNA binding IPR000949-ELM2 domain IPR007087-Zinc finger, C2H2-type	-	bmy:Bm1_52370 Myb-like DNA-binding domain containing protein%813%49.5694956949569%0.0	-	-	-	-	-	1.11621	1.63793	1.49344	0.163434	0.748472	0.975898	2.21381	1.95848	1.61779	1.65494	2.77122	2.08076	3.79662	4.84471	9.318	13.3198	1.87306	2.65387	1.81331	1.04553	1.37707	0.828436	0.862185	2.08615	1.63637	2.42599	4.32067	11.3189	2.26347	1.42942	Y	100	0	0	0	1	1	0	0
	GS_00033	-	-	-	Hypothetical protein	-	-	-	Y	Y	6.93319	11.283	6.84173	0.860236	9.74468	16.9958	6.76831	9.65615	5.10691	4.7204	19.1129	7.73026	17.0492	12.3677	0.447329	0.250254	3.25665	12.9583	11.9203	27.7692	9.10807	3.85099	13.3703	8.21223	4.91366	13.4216	14.7084	0.348791	8.10746	19.8447	Y	100	0	0	0	0	0	0	0
	GS_00034	-	-	-	Hypothetical protein	-	Y	Y	-	Y	0	0	0.07999	0	0	0	0	0	0	0	0	0	0	0	0.053292	0.825837	0	0	0	0	0	0.039995	0	0	0	0	0	0.439564	0	0	Y	80.86	0	0	0	0	0	0	0
	GS_00035	-	IPR023319-Tex-like protein, HTH domain IPR018974-Tex-like protein, N-terminal	-	aag:AaeL_AAEL004243 S1 RNA binding domain protein, putative%123%36.5853658536585%1e-15	-	-	-	-	-	0.030048	0.127768	0.15913	0.206501	0.089503	0.032389	0.035685	0.211862	0.168083	0	0.44141	0.236628	0.880749	1.00302	1.50671	0.300304	0.393182	0.523897	0.299155	0	0.078908	0.182815	0.060946	0.123774	0.084041	0.339019	0.941883	0.903505	0.45854	0.149578	Y	98.4	0	0	0	0	1	0	0
	GS_00036	Biological Process: translation (GO:0006412), Biological Process: tRNA aminoacylation for protein translation (GO:0006418), Cellular Component: cytoplasm (GO:0005737), Molecular Function: aminoacyl-tRNA ligase activity (GO:0004812), Molecular Function: ATP binding (GO:0005524), Molecular Function: nucleotide binding (GO:0000166)	IPR015413-Aminoacyl-tRNA synthetase, class I (M) IPR014729-Rossmann-like alpha/beta/alpha sandwich fold IPR009080-Aminoacyl-tRNA synthetase, class 1a, anticodon-binding	K01874-methionyl-tRNA synthetase	bmy:Bm1_54415 methionyl-tRNA synthetase; K01874 methionyl-tRNA synthetase [EC:6.1.1.10]%138%60.1449275362319%7e-43	-	-	-	-	-	0.066772	0.02882	0.038293	0	0.031326	0	0.257727	0.089519	0.073536	0.071048	0.052238	0.063383	0.433663	0.378532	0.360124	0	0.017195	0.098231	0.260357	0.037207	0.047796	0.019147	0.015663	0.173623	0.072292	0.05781	0.406098	0.180062	0.057713	0.148782	Y	98.5	0	0	0	0	1	0	0
	GS_00037	-	-	-	Hypothetical protein	-	Y	-	-	Y	0.322733	0.704164	0.049356	0.373248	0.912934	0	0.277552	0.324259	0.220608	0.728475	1.64201	0.675477	0.059887	0.007434	7.67564	6.58918	2.11035	1.12638	0.023483	0.115343	0.513448	0.211302	0.456467	0.300905	0.474542	1.15874	0.033661	7.13241	1.61836	0.069413	Y	87.65	0	0	0	1	0	0	0
	GS_00038	-	-	-	Hypothetical protein	-	-	-	-	Y	30.7854	22.7436	85.4511	10.1892	49.9764	88.5912	154.344	185.685	180.67	120.645	166.592	330.171	0.921018	0.120808	0.251925	0.321576	0.247602	0.351994	2.29829	2.58716	26.7645	47.8201	69.2838	170.015	150.657	248.382	0.520913	0.286751	0.299798	2.44272	Y	96.67	0	0	1	0	0	0	0
	GS_00039	-	IPR006849-IKI3	K11373-elongator complex protein 1	sp|Q8VHU4|ELP1_RAT%%Elongator complex protein 1 OS=Rattus norvegicus GN=Ikbkap PE=2 SV=1%%8.1e-136	-	Y	-	-	-	0.383941	0.535088	0.559933	0.012147	0.369201	0.439365	0.597398	0.524185	0.308852	0.251982	1.03953	0.571651	1.06351	1.94098	1.09652	0.205208	1.88796	1.01996	0.905634	0.736708	0.459514	0.28604	0.404283	0.560792	0.280417	0.805592	1.50225	0.650864	1.45396	0.821171	Y	96.6	0	0	0	0	1	0	0
	GS_00040	Biological Process: cell cycle (GO:0007049)	IPR000781-Enhancer of rudimentary	-	cqu:CpipJ_CPIJ013494 enhancer of rudimentary protein%96%48.9583333333333%2e-26	-	-	-	-	-	0.466293	0.402517	0	0	0	0.043655	0	0.030834	0	0	0.053108	0.018713	1.92567	7.74039	1.03031	0.223977	0.069925	0.943015	0.186845	0	0.434405	0	0.021827	0.015417	0	0.035911	4.83303	0.627143	0.50647	0.093422	Y	100	0	0	0	0	1	0	0
	GS_00041	-	-	-	Y42H9AR.4%CE37682 WBGene00021539 status:Partially_confirmed UniProt:Q9N3Y3_CAEEL protein_id:AAF60561.3%HMM_hit%1.4e-78	-	Y	-	-	-	1.0895	0.992362	0.666303	0.036441	0.506813	0.664681	0.437475	0.430687	0.240918	0.099467	0.327357	0.355546	3.74396	4.41228	1.53577	0.18769	0.880362	2.77011	0.898487	0.220764	1.04093	0.351372	0.585747	0.434081	0.170192	0.341452	4.07812	0.861733	1.82523	0.559626	Y	93.83	0	0	0	0	1	0	0
	GS_00044	-	IPR019266-Ribosomal protein S27, mitochondrial	-	sp|Q9M907|PP217_ARATH%%Pentatricopeptide repeat-containing protein At3g06920 OS=Arabidopsis thaliana GN=At3g06920 PE=2 SV=1%%3.4e-212	-	Y	-	-	-	7.513	7.2722	1.79042	3.38352	2.30471	2.22921	2.06842	3.17495	2.26001	3.02663	3.62966	3.0985	8.94895	6.76711	4.08732	0.600609	5.87022	5.65809	3.90127	1.59	7.3926	2.58697	2.26696	2.62169	2.64332	3.36408	7.85803	2.34397	5.76416	2.74564	Y	99.71	1	0	0	0	1	0	0
	GS_00045	Molecular Function: flavin adenine dinucleotide binding (GO:0050660), Molecular Function: oxidoreductase activity, acting on CH-OH group of donors (GO:0016614)	IPR007867-Glucose-methanol-choline oxidoreductase, C-terminal IPR000172-Glucose-methanol-choline oxidoreductase, N-terminal	K00108-choline dehydrogenase	bmy:Bm1_39805 GMC oxidoreductase family protein; K00108 choline dehydrogenase [EC:1.1.99.1]%600%54.8333333333333%0.0	-	Y	-	Y	-	1.4089	1.66579	0.996477	1.56477	1.3157	1.81942	0.650265	1.31394	0.663226	0.364711	0.903714	0.920557	1.29376	1.64795	0.511925	0.382888	3.63722	1.3474	1.20479	0.293939	1.53734	1.28062	1.56756	0.982105	0.513968	0.912136	1.47085	0.447407	2.49231	0.749364	Y	97.31	0	0	0	0	0	0	0
	GS_00046	-	-	-	R09H10.8%CE40512 WBGene00045070 status:Partially_confirmed UniProt:A0FLR7_CAEEL protein_id:CAL64004.1%HMM_hit%3.1e-25	-	-	-	-	-	0.063434	0	0	0.01546	0	0	0	0	0	0	0.037437	0	0.014455	0.017966	0.715403	0.683193	0	0	0	0	0.031717	0.00773	0	0	0	0.018719	0.016211	0.699298	0	0	Y	92.1	0	0	0	1	0	0	0
	GS_00050	Biological Process: protein phosphorylation (GO:0006468), Molecular Function: ATP binding (GO:0005524), Molecular Function: protein binding (GO:0005515), Molecular Function: protein kinase activity (GO:0004672), Molecular Function: protein serine/threonine kinase activity (GO:0004674), Molecular Function: transferase activity, transferring phosphorus-containing groups (GO:0016772)	IPR002290-Serine/threonine-protein kinase domain IPR020635-Tyrosine-protein kinase, catalytic domain IPR017442-Serine/threonine-protein kinase-like domain IPR000095-PAK-box/P21-Rho-binding IPR000719-Protein kinase, catalytic domain IPR011009-Protein kinase-like domain IPR017441-Protein kinase, ATP binding site	K08286-protein-serine/threonine kinase	ks-sarfari_kinase%p21-activated kinase 7%STE%STE20%PAKB%9606%hPAK7_2275%257%68.0933852140078%1e-105	-	Y	-	-	-	0.53863	1.02983	0.343789	0.182207	0.530307	1.25332	0.516776	0.732069	0.46923	0.235878	0.758319	1.14209	4.13219	6.3892	3.78211	2.78157	1.9533	2.02847	1.8807	0.24929	0.784229	0.262998	0.891812	0.624422	0.352554	0.950207	5.2607	3.28184	1.99088	1.06499	Y	98.63	0	0	0	0	1	0	0
	GS_00051	Molecular Function: protein binding (GO:0005515)	IPR008973-C2 calcium/lipid-binding domain, CaLB IPR000008-C2 calcium-dependent membrane targeting	-	dgr:Dgri_GH11627 GH11627 gene product from transcript GH11627-RA%94%40.4255319148936%5e-10	-	Y	-	-	-	0.301588	0	0.138707	0.38429	0.060415	1.03082	2.97245	0.512249	0	0.15441	0	0	0	0.033455	0	0	0.150166	0.26686	0.687139	0.605242	0.150794	0.261499	0.545617	1.74235	0.077205	0	0.016727	0	0.208513	0.64619	Y	81.3	0	0	0	0	0	0	0
	GS_00054	-	-	-	Hypothetical protein	-	-	-	-	Y	0	0.110476	0.05276	0	0.108523	0.11125	0.104412	0.08753	0.055327	0.032208	0.06878	0.111674	0.135262	0.032835	0.185714	0.032533	0.110045	0.230842	0.08066	0.088058	0.055238	0.02638	0.109886	0.095971	0.043768	0.090227	0.084048	0.109124	0.170444	0.084359	Y	86.24	0	0	0	0	0	0	0
	GS_00055	Molecular Function: binding (GO:0005488), Molecular Function: protein binding (GO:0005515)	IPR011990-Tetratricopeptide-like helical IPR019734-Tetratricopeptide repeat IPR013026-Tetratricopeptide repeat-containing	-	bmy:Bm1_23450 TPR Domain containing protein%460%48.2608695652174%1e-115	-	Y	-	-	-	2.9135	3.82631	1.80404	1.40686	2.06417	2.14895	2.21909	2.73332	2.37276	1.98081	5.01831	4.6553	13.8979	18.2643	2.70497	0.847109	4.10492	4.4826	5.75747	2.1878	3.3699	1.60545	2.10656	2.47621	2.17679	4.83681	16.0811	1.77604	4.29376	3.97263	Y	95.47	0	0	0	0	1	0	0
	GS_00056	-	-	-	Hypothetical protein	-	-	-	-	Y	0.817961	1.43811	0.975202	0.203188	1.48799	1.87857	2.91826	1.24432	0.565177	0.678268	1.52796	1.93287	2.10533	2.3604	0.232546	0.051302	2.7775	2.01046	1.91133	1.56519	1.12803	0.589195	1.68328	2.08129	0.621723	1.73041	2.23287	0.141924	2.39398	1.73826	Y	98.05	0	0	0	0	1	0	1
	GS_00059	-	IPR017452-GPCR, rhodopsin-like superfamily	-	C06H5.7%CE31877 WBGene00007395 status:Confirmed UniProt:Q9U3R3_CAEEL protein_id:CAB62778.2%HMM_hit%1.6e-81	-	Y	Y	-	-	16.2479	20.5447	10.7902	30.8051	0.06489	0.850566	0.013217	1.95053	0.007003	0.025577	0.107958	0.092358	0	0	0.402111	0.361617	0	0.157169	0.039819	0.012402	18.3963	20.7976	0.457728	0.981872	0.01629	0.100158	0	0.381864	0.078585	0.026111	Y	99.23	1	0	0	0	0	0	0
	GS_00060	-	-	-	W08G11.1%CE42372 WBGene00012346 status:Partially_confirmed UniProt:Q7YTW2_CAEEL protein_id:CAB07296.2%HMM_hit%2.7e-54	Y	-	-	-	-	0.025596	0.022095	0.019572	0	0	0	0	0	0	0	0	0	0	0	0	0	0	0	0	0	0.023846	0.009786	0	0	0	0	0	0	0	0	Y	62.13	1	0	0	0	0	0	0
	GS_00061	-	-	-	Hypothetical protein	-	Y	Y	-	Y	0.379489	0.122004	0.153173	0.11595	2.09662	0.221091	2.30765	1.27117	0.661825	0	1.31813	0.581309	0	0	0	0	0.120362	0	0.068408	0.09798	0.250747	0.134561	1.15885	1.78941	0.330912	0.949722	0	0	0.060181	0.083194	Y	99.74	0	0	0	0	0	0	0
	GS_00063	-	-	-	sp|Q09261|YQC2_CAEEL%%Uncharacterized protein C32A3.2 OS=Caenorhabditis elegans GN=C32A3.2 PE=2 SV=1%%2.4e-85	-	-	-	-	-	1.19077	1.19026	0.821178	0.212022	0.569465	1.23783	0.84323	0.83253	0.57008	0.436706	0.714787	0.73222	3.08211	4.19607	2.75503	0.959723	1.18413	1.73869	2.64339	0.659813	1.19052	0.5166	0.903646	0.83788	0.503393	0.723504	3.63909	1.85738	1.46141	1.6516	Y	100	0	0	0	0	1	0	0
	GS_00066	Biological Process: oxidation-reduction process (GO:0055114), Molecular Function: oxidoreductase activity (GO:0016491)	IPR008274-Aldehyde oxidase/xanthine dehydrogenase, molybdopterin binding IPR000674-Aldehyde oxidase/xanthine dehydrogenase, a/b hammerhead	K07303-isoquinoline 1-oxidoreductase, beta subunit	sp|P47990|XDH_CHICK%%Xanthine dehydrogenase/oxidase OS=Gallus gallus GN=XDH PE=1 SV=1%%2.8e-121	Y	Y	-	-	-	0.715577	0.224794	1.79723	1.71495	1.16131	0.392894	2.37505	2.1415	3.89881	3.19051	14.4943	8.42264	1.58081	5.54664	0.292298	0.992256	0.159336	0.140797	2.7557	8.13355	0.470186	1.75609	0.7771	2.25828	3.54466	11.4584	3.56372	0.642277	0.150067	5.44463	Y	95.61	0	0	1	0	0	0	0
	GS_00069	-	IPR016060-Complement control module	-	Hypothetical protein	-	Y	-	-	-	0.455165	0.296844	1.02796	0.522326	0.436329	0.998429	0.577573	1.0235	0.248622	0.292716	1.19886	1.05758	0.83222	1.57856	0.77031	1.00352	1.73551	2.12997	2.02772	1.16831	0.376004	0.775144	0.717379	0.800538	0.270669	1.12822	1.20539	0.886913	1.93274	1.59802	Y	99.75	0	0	0	0	0	1	1
	GS_00071	-	-	-	C55C3.3%CE29734 WBGene00016953 status:Confirmed UniProt:Q18866_CAEEL protein_id:AAL27231.1%HMM_hit%2.6e-39	-	Y	-	-	-	0	0	0	0	0	0	0	0	0	0	0	0	0	0	2.52571	2.60389	0	0	0.312429	0	0	0	0	0	0	0	0	2.5648	0	0.156214	Y	94.63	0	0	0	1	0	0	0
	GS_00074	Biological Process: carbohydrate metabolic process (GO:0005975), Molecular Function: ATP binding (GO:0005524), Molecular Function: phosphotransferase activity, alcohol group as acceptor (GO:0016773)	IPR022673-Hexokinase, C-terminal	-	sp|O08528|HXK2_MOUSE%%Hexokinase-2 OS=Mus musculus GN=Hk2 PE=1 SV=1%%1.7e-32	-	-	-	-	-	0	0	0	0	0	0	0	0	0	0	0	0	0	0	0.188944	0.146398	0	0	0	0	0	0	0	0	0	0	0	0.167671	0	0	Y	60.82	0	0	0	1	0	0	0
	GS_00075	-	-	-	Hypothetical protein	-	-	-	-	Y	0	0	0	0	0	0	0	0	0	0	0	0	0	0	0.413416	1.01603	0	0	0.479874	0	0	0	0	0	0	0	0	0.714723	0	0.239937	Y	62.39	0	0	0	1	0	0	0
	GS_00076	Biological Process: GTP catabolic process (GO:0006184), Biological Process: intracellular protein transport (GO:0006886), Biological Process: nucleocytoplasmic transport (GO:0006913), Biological Process: protein transport (GO:0015031), Biological Process: signal transduction (GO:0007165), Biological Process: small GTPase mediated signal transduction (GO:0007264), Cellular Component: intracellular…	IPR020851-Small GTPase IPR001806-Ras GTPase IPR013753-Ras IPR002041-Ran GTPase IPR003579-Ras small GTPase, Rab type IPR003578-Small GTPase, Rho type IPR003577-Ras small GTPase, Ras type IPR005225-Small GTP-binding protein domain	K07894-Ras-related protein Rab-6B	GTPase%rab_6.2 %205%89.2682926829268%1e-106	-	-	-	Y	-	11.9088	8.24535	7.15234	1.81323	6.51473	12.1586	9.15393	9.36372	3.34204	3.43018	6.39478	5.88492	4.59373	3.4229	5.78459	3.16195	4.67578	2.24785	4.60577	4.97712	10.0771	4.48278	9.33666	9.25883	3.38611	6.13985	4.00831	4.47327	3.46181	4.79145	Y	100	0	0	0	0	0	0	0
	GS_00077	-	-	-	Hypothetical protein	-	Y	Y	-	Y	0	0.062443	0	0	0	0	0	0	0	0	0	0	0.202376	0	0	0	0	0	0	0	0.031221	0	0	0	0	0	0.101188	0	0	0	Y	88.24	0	0	0	0	0	0	0
	GS_00078	Biological Process: oxidation-reduction process (GO:0055114), Molecular Function: electron carrier activity (GO:0009055), Molecular Function: heme binding (GO:0020037), Molecular Function: iron ion binding (GO:0005506), Molecular Function: oxidoreductase activity, acting on paired donors, with incorporation or reduction of molecular oxygen (GO:0016705)	IPR017972-Cytochrome P450, conserved site IPR001128-Cytochrome P450 IPR002401-Cytochrome P450, E-class, group I	-	cel:Y5H2B.5 cyp-32B1; CYtochrome P450 family member (cyp-32B1)%485%41.0309278350515%1e-101	Y	-	-	-	-	0.268202	0.056679	0.489303	0.086134	0.014544	0	0.223363	0.077583	0.018209	0.326819	0.827099	0.531207	1.40734	2.26252	0.116273	0.260264	0	0.404383	0	0.008682	0.162441	0.287719	0.007272	0.150473	0.172514	0.679153	1.83493	0.188268	0.202192	0.004341	Y	99.74	0	0	0	0	1	0	0
	GS_00079	Molecular Function: catalytic activity (GO:0003824), Molecular Function: hydrolase activity (GO:0016787), Molecular Function: zinc ion binding (GO:0008270)	IPR016192-APOBEC/CMP deaminase, zinc-binding IPR002125-CMP/dCMP deaminase, zinc-binding IPR015517-Cytidine deaminase IPR016193-Cytidine deaminase-like	K01493-dCMP deaminase	bmy:Bm1_28380 dCMP deaminase; K01493 dCMP deaminase [EC:3.5.4.12]%132%71.969696969697%9e-52	-	-	-	-	-	0.905878	0.894375	0.285072	0.208709	0.603029	0.590045	0.680664	0.577897	0.352273	0.396919	1.1205	0.569236	0.948897	1.32827	1.04	0.599358	1.55668	0.481331	1.41001	0.329906	0.900126	0.246891	0.596537	0.62928	0.374596	0.844869	1.13858	0.819678	1.01901	0.869959	Y	97.06	0	0	0	0	0	0	0
	GS_00080	Molecular Function: catalytic activity (GO:0003824)	IPR003382-Flavoprotein	K01598-phosphopantothenoylcysteine decarboxylase	bmy:Bm1_22710 Flavoprotein%240%68.3333333333333%8e-94	-	-	-	Y	-	1.04944	1.19986	1.86531	0.142453	1.43205	0.557656	1.97855	0.542089	0.840413	0.366606	2.96624	1.13364	2.64844	7.00749	4.1713	0.431688	0.975505	0.961024	0.812723	0.642449	1.12465	1.00388	0.994855	1.26032	0.603509	2.04994	4.82797	2.30149	0.968265	0.727586	Y	100	0	0	0	0	0	0	0
	GS_00081	Cellular Component: membrane (GO:0016020)	IPR004031-PMP-22/EMP/MP20/Claudin IPR015664-P53-induced protein	-	bmy:Bm1_43970 LD08231p%124%83.8709677419355%4e-57	-	-	Y	Y	-	6.11301	10.0975	6.30988	0.053006	41.9983	10.2293	34.2817	7.23217	4.55504	6.36871	27.4971	7.59203	8.76929	10.0134	10.2337	3.78383	3.99143	4.48587	4.16776	5.57368	8.10525	3.18144	26.1138	20.7569	5.46187	17.5446	9.39137	7.00875	4.23865	4.87072	Y	90.65	0	0	0	0	0	0	0
	GS_00082	-	IPR009846-Splicing factor 3B subunit 5/RDS3 complex subunit 10	K12832-splicing factor 3B subunit 5	bmy:Bm1_45125 splicing factor 3B subunit 5; K12832 splicing factor 3B subunit 5%90%94.4444444444444%2e-45	-	-	-	-	-	0.163592	0.351602	0.187212	0.242942	0.164462	0.198559	0.532636	0.109412	0.179288	0.277559	0.318651	0.154533	0.377907	0.631919	0.532919	0.550558	0.461961	0.360179	0.336933	0	0.257597	0.215077	0.181511	0.321024	0.228424	0.236592	0.504913	0.541738	0.41107	0.168466	Y	98.9	0	0	0	0	0	0	0
	GS_00083	Cellular Component: intracellular (GO:0005622)	IPR001370-Baculoviral inhibition of apoptosis protein repeat	K08731-baculoviral IAP repeat-containing 5	Peptidase Inhibitor%MER180502 - survivin (Brugia malayi) [I32.005]#I32#%95%62.1052631578947%2e-26	-	-	-	-	-	0.074562	0	0.113178	0.257298	0	0.070411	0.022469	0	0	0	0.058332	0	0.051627	0	27.8539	8.6813	0.152458	0	2.90477	0	0.037281	0.185238	0.035206	0.011234	0	0.029166	0.025813	18.2676	0.076229	1.45238	Y	100	0	0	0	1	0	0	0
	GS_00084	Molecular Function: protein binding (GO:0005515)	IPR013783-Immunoglobulin-like fold IPR003961-Fibronectin, type III	-	Y39H10A.4%CE21781 WBGene00021480 status:Partially_confirmed UniProt:Q9N3Z9_CAEEL protein_id:AAF59482.1%HMM_hit%2.8e-138	-	Y	Y	-	-	0.041176	0.035544	0	0.009939	0	0.045063	0.026434	0.038792	0	0	0	0	0	0.040889	0.019379	0	0	0	0	0	0.03836	0.004969	0.022532	0.032613	0	0	0.020444	0.009689	0	0	Y	59.3	0	0	0	0	0	0	0
	GS_00085	-	-	-	C09F9.1%CE17392 WBGene00007478 status:Partially_confirmed UniProt:O62058_CAEEL protein_id:CAB03865.1%HMM_hit%7e-46	-	Y	Y	-	-	0	0	0	0.068466	0.034683	0	0	0	0	0	0.053979	0	0	0	0.783229	0.461718	0	0	0	0	0	0.034233	0.017341	0	0	0.02699	0	0.622474	0	0	Y	96.3	0	0	0	1	0	0	0
	GS_00086	-	-	-	Hypothetical protein	-	-	-	-	Y	0.048966	0	0	0	0	0.123924	0.116308	0	0	0	0	0	0.045431	0	0.071056	0	0.602956	0.718722	0.671824	0.489898	0.024483	0	0.061962	0.058154	0	0	0.022716	0.035528	0.660839	0.580861	Y	52.63	0	0	0	0	0	1	1
	GS_00089	-	-	-	Hypothetical protein	-	-	-	-	Y	0.08903	0.194053	0.031486	0.059631	0.015663	0	0	0	0.037819	0	0	0	1.5932	0.934249	0.062981	0	0.03095	0.155532	0	0.017363	0.141542	0.045558	0.007832	0	0.018909	0	1.26372	0.031491	0.093241	0.008682	Y	87.21	0	0	0	0	1	0	0
	GS_00090	-	IPR006214-Inhibitor of apoptosis-promoting Bax1-related	-	sp|Q91VC9|GHITM_MOUSE%%Growth hormone-inducible transmembrane protein OS=Mus musculus GN=Ghitm PE=2 SV=1%%1.8e-109	-	Y	Y	-	-	20.9776	21.8915	7.9165	10.3792	10.9037	12.4473	9.8531	14.4136	4.57114	4.02793	13.0769	11.7155	7.58601	8.58047	15.8051	15.6934	18.514	13.3479	11.2372	10.4863	21.4346	9.14783	11.6755	12.1334	4.29953	12.3962	8.08324	15.7492	15.9309	10.8618	Y	92.35	1	0	0	0	0	0	0
	GS_00091	-	IPR003609-Apple-like IPR003014-PAN-1 domain	-	bmy:Bm1_36170 PAN domain containing protein%455%71.4285714285714%0.0	Y	-	-	-	-	0.074562	0.097027	0.011063	0.014356	0.060415	0	0	0	0.037819	0	0.023507	0	1.96697	2.42174	0	0	0.014902	0.065487	0	0	0.085795	0.012709	0.030207	0	0.018909	0.011754	2.19435	0	0.040195	0	Y	90.44	0	0	0	0	1	0	0
	GS_00092	-	-	-	Hypothetical protein	-	-	-	-	Y	0	0	0	0	0	0	0	0	0	0	0	0	0	0	0.363354	0.112614	0	0	0.091891	0	0	0	0	0	0	0	0	0.237984	0	0.045945	Y	50.45	0	0	0	1	0	0	0
	GS_00094	Molecular Function: binding (GO:0005488)	IPR016024-Armadillo-type fold IPR011989-Armadillo-like helical IPR021843-Protein of unknown function DUF3437	-	bmy:Bm1_29120 MGC83251 protein; K06699 proteasome activator subunit 4%1387%32.0115356885364%0.0	-	Y	-	-	-	0.005564	0.008646	0.017019	0.373248	0.002238	0.019715	0	0.004973	0.004902	0	0.035696	0.009658	0.155912	0.143111	33.4172	38.7981	0.335867	0	4.12998	0.119064	0.007105	0.195133	0.010976	0.002487	0.002451	0.022677	0.149512	36.1077	0.167934	2.12452	Y	98.51	0	0	0	1	0	0	0
	GS_00096	Biological Process: carbohydrate metabolic process (GO:0005975), Molecular Function: carbohydrate binding (GO:0030246), Molecular Function: catalytic activity (GO:0003824), Molecular Function: hydrolase activity, hydrolyzing O-glycosyl compounds (GO:0004553)	IPR000322-Glycoside hydrolase, family 31 IPR017853-Glycoside hydrolase, superfamily IPR011013-Glycoside hydrolase-type carbohydrate-binding	-	sp|P07768|SUIS_RABIT%%Sucrase-isomaltase, intestinal OS=Oryctolagus cuniculus GN=SI PE=1 SV=3%%2e-276	Y	Y	-	-	-	28.5307	45.811	42.543	11.3763	89.2785	26.7759	76.1894	105.459	35.5459	32.0406	140.425	141.635	0.208571	0.134438	0.069441	0.081332	0.07451	0.070399	0.102101	0.195959	37.1709	26.9597	58.0272	90.8241	33.7933	141.03	0.171505	0.075387	0.072454	0.14903	Y	95.59	0	1	1	0	0	0	0
	GS_00098	Biological Process: protein dephosphorylation (GO:0006470), Molecular Function: protein tyrosine phosphatase activity (GO:0004725)	IPR000242-Protein-tyrosine phosphatase, receptor/non-receptor type	-	Phosphatase%cPTP%T22C1.8%tyrosine specific protein phosphatase%38%47.3684210526316%5e-09	-	-	-	-	-	0	0	0	0.048588	0	0.061962	0	0	0	0	0.038308	0	0.045431	0	4.57987	7.26612	0	0	0.441076	0	0	0.024294	0.030981	0	0	0.019154	0.022716	5.92299	0	0.220538	Y	67.11	0	0	0	1	0	0	0
	GS_00099	-	-	-	Hypothetical protein	-	Y	-	-	Y	0.041176	0.565829	0.139558	0.009939	0.121948	0.090126	0.037007	0.063658	0.070735	0.121255	0.167161	0.100205	1.04182	1.84867	4.83503	3.27707	0.486033	0.376551	1.38755	0.057051	0.303503	0.074748	0.106037	0.050333	0.095995	0.133683	1.44525	4.05605	0.431292	0.722301	Y	99.36	0	0	0	1	0	0	0
	GS_00100	Biological Process: carbohydrate metabolic process (GO:0005975), Biological Process: mannose metabolic process (GO:0006013), Molecular Function: alpha-mannosidase activity (GO:0004559), Molecular Function: carbohydrate binding (GO:0030246), Molecular Function: catalytic activity (GO:0003824), Molecular Function: cation binding (GO:0043169), Molecular Function: hydrolase activity, hydrolyzing O-gl…	IPR015341-Glycoside hydrolase, family 38, central domain IPR011682-Glycosyl hydrolases 38, C-terminal IPR011330-Glycoside hydrolase/deacetylase, beta/alpha-barrel IPR011013-Glycoside hydrolase-type carbohydrate-binding IPR013780-Glycosyl hydrolase, family 13, all-beta IPR000602-Glycoside hydrolase, family 38, core	K12311-lysosomal alpha-mannosidase	cel:F55D10.1 aman-1; Alpha MANnosidase family member (aman-1); K12311 lysosomal alpha-mannosidase [EC:3.2.1.24]%951%50.8937960042061%0.0	Y	-	-	-	-	2.36485	2.75709	5.29809	2.03519	0.521357	0.54639	0.617223	0.419746	0.165281	0.795733	3.61834	0.686947	15.5179	19.3919	6.95055	3.81637	2.56772	3.25308	1.96748	0.642449	2.56097	3.66664	0.533874	0.518485	0.480507	2.15264	17.4549	5.38346	2.9104	1.30497	Y	99.97	0	0	0	0	1	0	0
	GS_00101	Biological Process: metabolic process (GO:0008152), Biological Process: oxidation-reduction process (GO:0055114), Molecular Function: catalytic activity (GO:0003824), Molecular Function: FMN binding (GO:0010181), Molecular Function: oxidoreductase activity (GO:0016491)	IPR008259-FMN-dependent alpha-hydroxy acid dehydrogenase, active site IPR000262-FMN-dependent dehydrogenase IPR013785-Aldolase-type TIM barrel IPR012133-Alpha-hydroxy acid dehydrogenase, FMN-dependent	K11517-(S)-2-hydroxy-acid oxidase	sp|Q6DAY3|LLDD_ERWCT%%L-lactate dehydrogenase [cytochrome] OS=Erwinia carotovora subsp. atroseptica GN=lldD PE=3 SV=1%%9.4e-85	-	Y	-	-	-	0	0	0	0.014356	0.059296	0	0	0	0	0	0	0.007847	0	0.179663	0	0	0.014902	0.021283	0	0.016123	0	0.007178	0.029648	0	0	0.003924	0.089832	0	0.018093	0.008062	Y	67.85	0	0	0	0	0	0	0
	GS_00102	-	-	-	Hypothetical protein	-	Y	Y	-	Y	0.559775	0.301647	0.776077	0.13914	12.9075	3.8529	9.70111	2.74824	2.39728	2.59182	6.37476	3.31642	0	0	0	0.038789	0	0	0	0	0.430711	0.457609	8.3802	6.22468	2.49455	4.84559	0	0.019395	0	0	Y	100	0	0	0	0	0	0	0
	GS_00103	-	-	-	Hypothetical protein	-	-	-	-	Y	20.9476	17.4245	6.16267	10.9225	4.71906	3.60082	4.05094	5.1583	1.74806	1.24097	4.97913	4.0595	11.0347	9.66836	5.57627	2.70274	12.1531	10.0228	9.50865	3.82617	19.186	8.54256	4.15994	4.60462	1.49451	4.51932	10.3515	4.1395	11.088	6.66741	Y	100	1	0	0	0	1	0	0
	GS_00104	-	-	-	C31C9.7%CE34721 WBGene00007841 status:Confirmed UniProt:Q7YX76_CAEEL protein_id:CAE17718.1%HMM_hit%1.2e-23	-	-	-	-	-	0.140222	0.181565	0	0.06957	0	0	0	0	0	0	0	0	0	0	0	0	0	0	0	0	0.160893	0.034785	0	0	0	0	0	0	0	0	Y	91.19	1	0	0	0	0	0	0
	GS_00105	Biological Process: metabolic process (GO:0008152), Molecular Function: catalytic activity (GO:0003824), Molecular Function: FMN binding (GO:0010181), Molecular Function: oxidoreductase activity (GO:0016491)	IPR013785-Aldolase-type TIM barrel IPR001155-NADH:flavin oxidoreductase/NADH oxidase, N-terminal	-	nfi:NFIA_013300 NADH oxidase%442%35.5203619909502%1e-62	-	Y	-	-	-	0.130206	0.265142	1.27559	1.76906	1.10648	0.554839	2.59842	0.491362	1.36917	1.74209	0.877595	1.04249	0.172433	0.415704	0.151801	0.063815	0.331282	0.047478	0.170508	1.29358	0.197674	1.52233	0.830662	1.54489	1.55563	0.960044	0.294068	0.107808	0.18938	0.732044	Y	93.35	0	0	1	0	0	0	0
	GS_00106	Biological Process: cell redox homeostasis (GO:0045454), Biological Process: oxidation-reduction process (GO:0055114), Molecular Function: thiol oxidase activity (GO:0016972)	IPR017936-Thioredoxin-like IPR012335-Thioredoxin fold IPR006863-Erv1/Alr IPR017937-Thioredoxin, conserved site IPR012336-Thioredoxin-like fold IPR013766-Thioredoxin domain IPR017905-ERV/ALR sulphydryl oxidase	-	sp|Q8BND5|QSOX1_MOUSE%%Sulfhydryl oxidase 1 OS=Mus musculus GN=Qsox1 PE=2 SV=1%%2.7e-241	Y	-	-	-	-	0.661046	0.634036	7.32848	11.0517	0.224877	0.76044	0.027755	0.836508	0.048324	0.04926	0.022636	0.009658	0.535884	1.05444	2.03963	0.835847	2.62504	3.87193	87.6117	153.286	0.647541	9.19007	0.492659	0.432132	0.048792	0.016147	0.795161	1.43774	3.24848	120.449	Y	99.36	0	0	0	0	0	1	0
	GS_00109	Cellular Component: extracellular region (GO:0005576), Molecular Function: calcium ion binding (GO:0005509)	IPR018097-EGF-like calcium-binding, conserved site IPR000020-Anaphylatoxin/fibulin IPR013032-EGF-like region, conserved site	-	sp|P07207|NOTCH_DROME%%Neurogenic locus Notch protein OS=Drosophila melanogaster GN=N PE=1 SV=3%%0	-	Y	-	-	-	0.615418	1.81277	0.942015	0.204292	0.256203	0.123924	0.938391	0.689299	0.91745	0.757841	1.56104	1.13606	0.072277	0.09169	0	0.043794	0.121508	0.057301	0.009189	0	1.21409	0.573154	0.190063	0.813845	0.837646	1.34855	0.081984	0.021897	0.089405	0.004595	Y	83.99	0	0	1	0	0	0	0
	GS_00110	Biological Process: cation transport (GO:0006812), Biological Process: transmembrane transport (GO:0055085), Cellular Component: integral to membrane (GO:0016021), Molecular Function: cation transmembrane transporter activity (GO:0008324)	IPR002524-Cation efflux protein	-	Channels and Transporters%gnl|TC-DB|A4ZUV2%2%Electorchemical potential-driven transporters%2.A.%"Porters (uniporters, symporters, antiporters)"%2.A.4% Cation Diffusion Facilitator (CDF) Family.%2.A.4.5.1% Cation Diffusion Facilitator (CDF) Family.%Mn-specific cation diffusion facilitator transporter - Populus trichocarpa (Western balsam poplar) (Populus balsamifera subsp. trichocarpa).%347%29.682…	-	Y	Y	-	-	1.22193	2.42086	4.46925	0.633858	7.48248	1.81942	6.06121	5.71929	2.8511	3.28335	16.6482	21.4457	8.89939	10.9124	0.358509	0.638147	0.202896	1.85492	0.108227	0.022324	1.8214	2.55156	4.65095	5.89025	3.06722	19.0469	9.90588	0.498328	1.02891	0.065276	Y	100	0	0	1	0	1	0	0
	GS_00112	-	-	-	Hypothetical protein	-	-	-	-	Y	0.02337	0.099909	0.12424	0.047484	0.023495	0.029573	0.282839	0.103445	0.059529	0.040734	0.111441	0.038633	0	0	0	0.053805	0	0	0	0	0.061639	0.085862	0.026534	0.193142	0.050132	0.075037	0	0.026902	0	0	Y	77.35	0	1	0	0	0	0	0
	GS_00113	Biological Process: G-protein coupled receptor protein signaling pathway (GO:0007186), Cellular Component: integral to membrane (GO:0016021)	IPR017452-GPCR, rhodopsin-like superfamily IPR000276-GPCR, rhodopsin-like, 7TM	-	sp|P08483|ACM3_RAT%%Muscarinic acetylcholine receptor M3 OS=Rattus norvegicus GN=Chrm3 PE=1 SV=1%%5.4e-68	-	-	Y	-	-	0.145786	0	0	0.54662	0	0.036614	0	0.012931	0.018209	0	0	0.007847	0.040269	0.07868	0.062981	0.048799	0.059608	0.514074	0.280777	0.606482	0.072893	0.27331	0.018307	0.006465	0.009104	0.003924	0.059474	0.05589	0.286841	0.44363	Y	87.58	0	0	0	0	0	0	0
	GS_00114	-	-	-	cbr:CBG20771 Cbr-drr-1; C. briggsae CBR-DRR-1 protein%61%55.7377049180328%9e-12	-	-	Y	-	-	0.247058	0.925116	1.47642	0	5.14868	1.35612	7.5851	6.48418	2.22289	2.93663	7.17661	4.08788	0.758911	0.635636	0	0	0.042413	0.121151	0	0.045889	0.586087	0.73821	3.2524	7.03464	2.57976	5.63224	0.697274	0	0.081782	0.022945	Y	100	0	1	1	0	0	0	0
	GS_00115	-	-	-	bmy:Bm1_15735 exonuclease family protein; K14570 RNA exonuclease 1 [EC:3.1.-.-]%77%42.8571428571429%1e-08	-	-	Y	-	-	0.125755	0.022095	0.057865	0	0.012307	0.01549	0	0	0	0.01042	0.020024	0.020524	0.035106	0.035313	0.219627	0.310315	0.012609	0.055664	0.058197	0	0.073925	0.028933	0.013899	0	0.00521	0.020274	0.03521	0.264971	0.034137	0.029099	Y	94.56	0	0	0	1	0	0	0
	GS_00117	Biological Process: carbohydrate metabolic process (GO:0005975), Molecular Function: beta-N-acetylhexosaminidase activity (GO:0004563)	IPR015882-Acetylhexosaminidase, subunit a/b	-	bmy:Bm1_15330 Glycosyl hydrolase family 20, catalytic domain containing protein; K12373 hexosaminidase [EC:3.2.1.52]%124%41.9354838709677%6e-18	Y	-	-	-	-	4.49823	3.74561	4.67859	7.50802	1.10537	5.1217	1.88735	2.50157	0.071435	0.048312	0.05485	0	10.3377	11.1199	3.25242	4.97755	18.4865	18.3282	8.91953	3.49502	4.12192	6.0933	3.11354	2.19446	0.059874	0.027425	10.7288	4.11498	18.4073	6.20728	Y	92.55	0	0	0	0	1	0	1
	GS_00119	-	IPR012435-Protein of unknown function DUF1632, TMEM144	-	Channels and Transporters%gnl|TC-DB|Q10000%2%Electorchemical potential-driven transporters%2.A.%"Porters (uniporters, symporters, antiporters)"%2.A.7% Drug/Metabolite Transporter (DMT) Superfamily.%2.A.7.8.1% Drug/Metabolite Transporter (DMT) Superfamily.%Hypothetical 95.2 kDa protein R144.6 in chromosome III - Caenorhabditis elegans.%146%31.50684932%6.00E-11	-	-	Y	-	-	1.55802	2.36611	2.36057	1.56698	2.35058	0.094351	5.19022	3.8175	47.8874	12.5584	11.5089	6.03282	72.2865	69.8525	0.532919	1.91819	1.93611	15.7038	8.07413	6.20125	1.96206	1.96377	1.22247	4.50386	30.2229	8.77084	71.0695	1.22556	8.81997	7.13769	Y	95.56	0	0	1	0	1	0	0
	GS_00120	Biological Process: translation (GO:0006412), Cellular Component: ribosome (GO:0005840), Molecular Function: structural constituent of ribosome (GO:0003735)	IPR023564-Ribosomal protein L13 domain IPR005822-Ribosomal protein L13	K02871-large subunit ribosomal protein L13	sp|Q67JX6|RL13_SYMTH%%50S ribosomal protein L13 OS=Symbiobacterium thermophilum GN=rplM PE=3 SV=1%%5.3e-65	-	-	-	-	-	1.1674	0.758921	0.839899	0.928702	0.808887	2.02784	1.40891	1.59344	0.857921	1.15002	2.05643	1.69805	2.10533	0.98629	4.91577	4.36693	2.72706	2.85688	2.25847	2.48794	0.963162	0.884301	1.41836	1.50118	1.00397	1.87724	1.54581	4.64135	2.79197	2.37321	Y	72.01	0	0	0	1	0	1	1
	GS_00121	Molecular Function: protein binding (GO:0005515), Molecular Function: zinc ion binding (GO:0008270)	IPR019786-Zinc finger, PHD-type, conserved site IPR001965-Zinc finger, PHD-type IPR013083-Zinc finger, RING/FYVE/PHD-type IPR011011-Zinc finger, FYVE/PHD-type IPR019787-Zinc finger, PHD-finger	-	bmy:Bm1_24205 PHD-finger family protein%572%50.6993006993007%1e-158	-	-	-	-	-	0.963747	1.23061	0.927549	0.374352	1.40297	1.3181	0.280195	1.0245	0.714351	0.700056	1.15533	1.52299	5.75327	6.59364	7.49639	1.43896	3.66473	3.35949	3.60008	0.883058	1.09718	0.65095	1.36053	0.652347	0.707203	1.33916	6.17345	4.46767	3.51211	2.24157	Y	96.68	0	0	0	0	1	0	0
	GS_00123	-	-	-	Hypothetical protein	Y	-	-	-	Y	0	0	0	0.01546	0	0	0	0	0.004902	0	0.031343	0	0.074342	0.110276	2.08161	3.83389	0	0	0.32366	0	0	0.00773	0	0	0.002451	0.015671	0.092309	2.95775	0	0.16183	Y	75.95	0	0	0	1	0	0	0
	GS_00124	-	IPR012937-Domain of unknown function DUF1693	-	bmy:Bm1_35790 Prion-like-%377%90.1856763925729%0.0	-	Y	-	-	-	11.8721	11.2234	4.94324	3.11629	3.99744	7.9987	11.2964	6.30813	1.75786	1.33191	5.17938	5.04043	1.66031	2.77983	0.618509	0.117619	42.9291	43.2134	3.9125	10.8497	11.5478	4.02976	5.99807	8.80225	1.54488	5.1099	2.22007	0.368064	43.0712	7.3811	Y	100	0	0	0	0	0	0	1
	GS_00126	Molecular Function: protein binding (GO:0005515)	IPR013069-BTB/POZ IPR011333-BTB/POZ fold IPR000210-BTB/POZ-like	-	bmy:Bm1_21400 BTB/POZ domain containing protein%563%49.5559502664298%1e-155	-	Y	-	-	-	0.017806	0.041308	0.004255	0.248464	0.030207	0.007041	0.014538	0.010941	0	0.106098	0.032213	0.016298	0	0.009293	11.0637	13.1984	7.39137	4.38437	0.557471	0.073175	0.029557	0.126359	0.018624	0.01274	0.053049	0.024256	0.004646	12.131	5.88787	0.315323	Y	96.25	0	0	0	1	0	0	1
	GS_00127	-	-	-	Hypothetical protein	-	Y	-	-	Y	0.030048	0.420769	0	0	0	0	0.011895	0	0	0	0.015671	0	6.97165	5.34715	0.014534	0	0.356501	3.109	0	0.045889	0.225408	0	0	0.005948	0	0.007836	6.1594	0.007267	1.73275	0.022945	Y	93.22	0	0	0	0	1	0	0
	GS_00128	Molecular Function: hydrolase activity (GO:0016787)	IPR000086-NUDIX hydrolase domain IPR015797-NUDIX hydrolase domain-like	K01567-NO DESCRIPTION	cbr:CBG05979 Cbr-ndx-9; C. briggsae CBR-NDX-9 protein%118%55.9322033898305%4e-31	-	-	-	-	-	0.121303	0.048994	0.046803	0	0.153275	0	0	0.026856	0	0.052102	0.047885	0.030786	0.084668	0.265778	0.34559	0	0	0	0.056155	0	0.085148	0.023401	0.076637	0.013428	0.026051	0.039335	0.175223	0.172795	0	0.028078	Y	94.26	0	0	0	0	0	0	0
	GS_00129	Biological Process: ATP biosynthetic process (GO:0006754), Biological Process: metabolic process (GO:0008152), Biological Process: phospholipid transport (GO:0015914), Cellular Component: integral to membrane (GO:0016021), Cellular Component: membrane (GO:0016020), Molecular Function: ATP binding (GO:0005524), Molecular Function: ATPase activity, coupled to transmembrane movement of ions, phospho…	IPR001757-ATPase, P-type, K/Mg/Cd/Cu/Zn/Na/Ca/Na/H-transporter IPR023306-ATPase, cation-transporting, domain N IPR018303-ATPase, P-type phosphorylation site IPR023300-ATPase, P-type, cytoplasmic transduction domain A IPR023214-HAD-like domain IPR008250-ATPase, P-type, ATPase-associated domain IPR006539-ATPase, P-type, phospholipid-translocating, flippase IPR023299-ATPase, P-type, cytoplasmic doma…	K01530-phospholipid-translocating ATPase	Channels and Transporters%gnl|TC-DB|P98205%3%Primary active transporters%3.A.%P-P-bond-hydrolysis-driven transporters%3.A.3% P-type ATPase (P-ATPase) Superfamily.%3.A.3.8.9% P-type ATPase (P-ATPase) Superfamily.%Putative phospholipid-transporting ATPase 2 OS=Arabidopsis thaliana GN=ALA2 PE=1 SV=1%894%32.88590604%1.00E-126	-	Y	Y	Y	-	2.34371	4.01652	2.01593	0.237421	2.92788	2.61929	2.6764	1.60936	1.26552	0.903726	2.80343	2.39586	2.35934	4.19483	2.53056	0.812073	3.77363	3.91122	2.61582	1.58876	3.18011	1.12668	2.77359	2.14288	1.08462	2.59965	3.27708	1.67132	3.84243	2.10229	Y	96.24	0	0	0	0	0	0	0
	GS_00131	-	-	-	ZK1010.8%CE15509 WBGene00014181 status:Partially_confirmed UniProt:O18287_CAEEL protein_id:CAB04974.1%HMM_hit%4.8e-96	-	-	Y	-	-	2.13783	1.63504	1.14199	4.04168	3.16059	2.57564	3.92802	2.049	1.67942	1.84818	3.99097	3.96956	0	0.032215	0.033913	0	0.240724	0.168629	0.01021	0	1.88644	2.59183	2.86811	2.98851	1.76381	3.98027	0.016108	0.016957	0.204677	0.005105	Y	92.77	0	1	1	0	0	0	0
	GS_00132	Cellular Component: membrane (GO:0016020), Molecular Function: extracellular-glutamate-gated ion channel activity (GO:0005234), Molecular Function: ionotropic glutamate receptor activity (GO:0004970)	IPR001320-Ionotropic glutamate receptor	-	Channels and Transporters%gnl|TC-DB|P42263%1%Channel/pores%1.A.%alpha-type channels%1.A.1% Voltage-gated Ion Channel (VIC) Superfamily .%1.A.10.1.4% Glutamate-gated Ion Channel (GIC) Family of Neurotransmitter Receptors.; Voltage-gated Ion Channel (VIC) Superfamily .%"Glutamate receptor 3 precursor (GluR-3) (GluR-C) (GluR-K3) (Glutamate receptor ionotropic, AMPA 3) - Homo sapiens (Human)."%82%46.…	-	-	Y	-	-	0.183624	0.199817	1.0586	0.54662	0	0	1.03223	0.283478	0.871928	0.910357	1.40955	0.606058	0.046464	0	0	0.018769	0.051584	0	8.91442	13.5348	0.191721	0.802608	0	0.657854	0.891142	1.0078	0.023232	0.009385	0.025792	11.2246	Y	90.69	0	0	0	0	0	1	0
	GS_00135	Biological Process: proteolysis (GO:0006508), Molecular Function: metallocarboxypeptidase activity (GO:0004181), Molecular Function: zinc ion binding (GO:0008270)	IPR000834-Peptidase M14, carboxypeptidase A IPR003582-Metridin-like ShK toxin	K08783-extracellular matrix protein 14	sp|Q9JHW1|CBPD_RAT%%Carboxypeptidase D OS=Rattus norvegicus GN=Cpd PE=2 SV=2%%3.2e-238	-	Y	-	-	-	9.12889	9.13876	6.36264	6.99894	0	0.105617	0.06344	0.521201	0	0.006631	0	0.008451	0.246775	0.097266	0.132422	0	1.31023	0.913546	0	0	9.13382	6.68079	0.052808	0.292321	0.003316	0.004226	0.172021	0.066211	1.11189	0	Y	100	1	0	0	0	0	0	0
	GS_00136	Molecular Function: protein binding (GO:0005515)	IPR013069-BTB/POZ IPR002083-MATH IPR013322-TRAF-type IPR011333-BTB/POZ fold IPR008974-TRAF-like IPR000210-BTB/POZ-like	K03876-BTB domain ubiquitin protein ligase cofactor	bmy:Bm1_48575 BTB/POZ domain containing protein%363%93.66391184573%0.0	-	Y	-	-	-	3.93845	4.34122	2.17846	0.622816	3.61146	3.67123	1.82391	2.10271	1.40909	0.827942	3.79943	2.09646	4.73519	7.92811	1.6472	1.54407	3.34836	4.17153	2.19313	1.53171	4.13984	1.40064	3.64135	1.96331	1.11852	2.94794	6.33165	1.59563	3.75994	1.86242	Y	100	0	0	0	0	1	0	0
	GS_00139	-	-	-	C04G2.9%CE40544 WBGene00007308 status:Confirmed UniProt:Q17633_CAEEL protein_id:CAA94678.2%HMM_hit%4.7e-104	-	-	-	-	-	0.343878	0.280513	0.175298	0.018773	1.88069	0.45908	1.1221	0.783791	0.252824	0.195144	0.639043	0.192562	0.585445	0.408889	0.555527	1.1324	2.88983	2.10214	0.189908	1.12243	0.312195	0.097035	1.16989	0.952947	0.223984	0.415802	0.497167	0.843963	2.49599	0.656167	Y	96.91	0	0	0	0	0	0	1
	GS_00142	-	-	-	mmu:106522 Pkdcc, AI115348, AW548124, ESTM17, MGC99930, Sgk493, Vlk, X83346; protein kinase domain containing, cytoplasmic%164%28.0487804878049%2e-09	-	Y	-	-	-	1.40778	1.14703	3.4064	0.671404	0	0.014082	0	0.060674	0	0.009473	0.035696	0.006036	0.020651	0.119569	0	0.186439	0	0.11624	0.01021	0.024805	1.27741	2.0389	0.007041	0.030337	0.004737	0.020866	0.07011	0.093219	0.05812	0.017508	Y	90.88	0	0	0	0	0	0	0
	GS_00143	-	-	-	F54D5.15c%CE37240 WBGene00010057 status:Confirmed UniProt:Q65ZB5_CAEEL protein_id:CAH19083.1%HMM_hit%8.4e-68	-	-	-	-	-	0.948167	0.443825	0.144664	0.510179	0.218164	0.856199	0.124238	0.871321	0	0	0	0	0.024781	0.135677	0	0	0	0	0	0	0.695996	0.327421	0.537182	0.497779	0	0	0.080229	0	0	0	Y	88.81	0	0	0	0	0	0	0
	GS_00144	Biological Process: metabolic process (GO:0008152), Molecular Function: catalytic activity (GO:0003824)	IPR000868-Isochorismatase-like	-	bmy:Bm1_51490 isochorismatase family protein%184%74.4565217391304%5e-79	-	-	-	-	-	4.05865	4.32105	1.48067	2.03519	0.505694	2.6897	0.863055	0.70024	0.035017	0.063469	0.408326	0.475068	0.466704	1.04638	0.752546	0	0.249894	0.356905	0.735126	0.225725	4.18985	1.75793	1.5977	0.781647	0.049243	0.441697	0.756544	0.376273	0.3034	0.480426	Y	99.5	1	0	0	0	0	0	0
	GS_00148	-	-	-	Hypothetical protein	-	-	-	-	Y	0.142448	0.122964	0.022125	0	0.086147	0.071819	0.372713	0.229766	0	0	0.089675	0.030786	0.529689	0.476418	0.124348	0.063815	0.029804	0	0.366542	0.063253	0.132706	0.011063	0.078983	0.30124	0	0.06023	0.503053	0.094081	0.014902	0.214897	Y	88.72	0	0	0	0	1	0	0
	GS_00149	Cellular Component: intracellular (GO:0005622), Molecular Function: ATP binding (GO:0005524), Molecular Function: DNA binding (GO:0003677), Molecular Function: helicase activity (GO:0004386), Molecular Function: nucleic acid binding (GO:0003676)	IPR001650-Helicase, C-terminal IPR000330-SNF2-related IPR014001-DEAD-like helicase IPR001357-BRCT	-	bmy:Bm1_14485 Helicase conserved C-terminal domain containing protein%783%45.7215836526181%1e-175	-	-	-	-	-	0.407311	0.487055	0.290178	0.020981	0.097335	0.138006	0.322489	0.242697	0.156177	0.037892	0.395266	0.274054	2.29945	2.21234	1.4518	0.270274	0.619004	1.07072	0.859689	0.176115	0.447183	0.15558	0.11767	0.282593	0.097034	0.33466	2.25589	0.861037	0.84486	0.517902	Y	99.57	0	0	0	0	1	0	0
	GS_00150	Cellular Component: intracellular (GO:0005622), Molecular Function: nucleic acid binding (GO:0003676), Molecular Function: zinc ion binding (GO:0008270)	IPR015880-Zinc finger, C2H2-like IPR013087-Zinc finger, C2H2-type/integrase, DNA-binding IPR007087-Zinc finger, C2H2-type	-	bmy:Bm1_57210 Zinc finger, C2H2 type family protein%453%74.8344370860927%1e-174	-	-	-	-	-	0.326072	0.313175	0.01787	0	0	0.009858	0.027755	0	0.053926	0	0.006094	0	6.31393	6.74543	0.540993	0.070071	0.184555	0.815315	0.199097	0.034727	0.319623	0.008935	0.004929	0.013878	0.026963	0.003047	6.52968	0.305532	0.499935	0.116912	Y	93.89	0	0	0	0	1	0	0
	GS_00151	-	-	-	bmy:Bm1_38380 Zinc finger, C2H2 type family protein%156%34.6153846153846%4e-10	-	-	-	-	-	0.975989	1.82718	0.262947	0.204292	0.30543	0.909711	0.247154	0.460527	0.107853	0.175251	0.282084	0.214294	3.40632	4.97977	0.444099	0.289043	0.315234	0.707262	0.370626	0.210842	1.40158	0.23362	0.607571	0.35384	0.141552	0.248189	4.19305	0.366571	0.511248	0.290734	Y	90.12	0	0	0	0	1	0	0
	GS_00152	-	-	-	Hypothetical protein	-	-	-	-	Y	0	0	0	0.366622	0	0	0	0	0	0	0	0	0	0	8.48148	5.63446	0.055023	0	0.176634	0.064493	0	0.183311	0	0	0	0	0	7.05797	0.027511	0.120564	Y	99.74	0	0	0	1	0	0	0
	GS_00154	Biological Process: metabolic process (GO:0008152), Molecular Function: catalytic activity (GO:0003824), Molecular Function: hydrolase activity (GO:0016787)	IPR023215-Nitrophenylphosphatase-like domain IPR006355-HAD-superfamily hydrolase, subfamily IIA, hypothetical 2 IPR023214-HAD-like domain IPR005834-Haloacid dehalogenase-like hydrolase IPR006357-HAD-superfamily hydrolase, subfamily IIA	K11725-phospholysine phosphohistidine inorganic pyrophosphate phosphatase	sp|Q8VD52|PLPP_RAT%%Pyridoxal phosphate phosphatase OS=Rattus norvegicus GN=Pdxp PE=1 SV=2%%1.8e-68	-	Y	-	-	-	0.600951	1.17681	0.445053	0.431775	0.549327	0.056329	0.327776	0.388912	0.155476	0.287032	0.309944	0.261378	0.487355	0.820876	2.54348	2.4187	1.4283	0.643412	0.335912	0.177356	0.88888	0.438414	0.302828	0.358344	0.221254	0.285661	0.654115	2.48109	1.03585	0.256634	Y	100	0	0	0	1	0	0	0
	GS_00155	-	-	-	Hypothetical protein	-	-	Y	-	Y	0	0	0	0.294844	0	0	0.132168	0.032824	0.023111	0	0	0	0	0	0.206708	3.83138	0	0	0.068408	0	0	0.147422	0	0.082496	0.011556	0	0	2.01905	0	0.034204	Y	77.33	0	0	0	0	0	0	0
	GS_00157	-	-	-	C52A11.4c%CE40835 WBGene00003404 locus:mpz-1 status:Partially_confirmed UniProt:Q09EF4_CAEEL protein_id:CAL44970.3%HMM_hit%4.9e-80	-	-	-	-	-	0.01558	0.024977	0.022125	0.861341	0	0	0.018503	0	0	0	0.012189	0	0	0	22.381	17.8981	0.095143	0	0.520714	0.205881	0.020279	0.441733	0	0.009252	0	0.006094	0	20.1396	0.047572	0.363298	Y	99.45	0	0	0	1	0	0	0
	GS_00158	Biological Process: regulation of small GTPase mediated signal transduction (GO:0051056), Biological Process: small GTPase mediated signal transduction (GO:0007264), Cellular Component: intracellular (GO:0005622), Molecular Function: guanyl-nucleotide exchange factor activity (GO:0005085)	IPR000651-Ras-like guanine nucleotide exchange factor, N-terminal IPR008937-Ras guanine nucleotide exchange factor IPR023578-Ras guanine nucleotide exchange factor, domain IPR001895-Guanine-nucleotide dissociation stimulator CDC25	-	sp|Q8IS18|GEFE_DICDI%%Ras guanine nucleotide exchange factor E OS=Dictyostelium discoideum GN=gefE PE=2 SV=1%%6.7e-161	-	Y	-	-	-	0.391731	1.33051	0.065524	0.01546	0.52807	0.246439	0.018503	0.034813	0	0	0	0	0.255035	0.149306	0.234161	0.768279	11.2246	7.76514	1.95625	0.410523	0.861123	0.040492	0.387254	0.026658	0	0	0.202171	0.50122	9.49488	1.18339	Y	99.79	0	0	0	0	0	0	1
	GS_00159	Biological Process: protein folding (GO:0006457), Biological Process: response to stress (GO:0006950), Molecular Function: ATP binding (GO:0005524), Molecular Function: unfolded protein binding (GO:0051082)	IPR019805-Heat shock protein Hsp90, conserved site IPR015566-Molecular chaperone, heat shock protein, endoplasmin IPR020575-Heat shock protein Hsp90, N-terminal IPR020568-Ribosomal protein S5 domain 2-type fold IPR003594-ATPase-like, ATP-binding domain IPR001404-Heat shock protein Hsp90	K09487-heat shock protein 90kDa beta	bmy:Bm1_39715 Endoplasmin precursor; K09487 heat shock protein 90kDa beta%750%77.7333333333333%0.0	Y	-	-	-	-	19.5253	18.9644	51.9521	18.1102	24.9625	26.7717	41.3434	64.9632	58.3989	45.946	77.9083	155.748	38.7075	44.9493	58.4725	36.1366	102.266	85.4411	89.4209	42.5852	19.2449	35.0312	25.8671	53.1533	52.1724	116.828	41.8284	47.3046	93.8538	66.0031	Y	100	0	0	1	0	0	0	0
	GS_00160	-	IPR011022-Arrestin-like, C-terminal	-	R06B9.3%CE16301 WBGene00011054 status:Partially_confirmed UniProt:O17982_CAEEL protein_id:CAB05787.1%HMM_hit%3e-69	-	-	-	-	-	2.13783	3.02704	2.26186	2.56746	0.135374	0.870281	0.233937	0.736048	0.046223	0	0.038308	0	0.123904	0.890882	0.17764	0.221474	0.265943	0.286506	0.259336	0	2.58243	2.41466	0.502828	0.484992	0.023111	0.019154	0.507393	0.199557	0.276225	0.129668	Y	79.25	1	0	0	0	0	0	0
	GS_00161	-	-	-	sp|P91478|RRFM_CAEEL%%Probable ribosome-recycling factor, mitochondrial OS=Caenorhabditis elegans GN=T20F5.3 PE=2 SV=2%%5.1e-22	-	-	-	-	-	0.614305	0.46592	0.273159	0.047484	0.498981	0.240806	0.418972	0.340173	0.314454	0.101361	0.316039	0.232403	1.85856	1.99674	1.8636	0.775786	0.146727	0.730182	1.30281	0.079376	0.540113	0.160321	0.369894	0.379572	0.207908	0.274221	1.92765	1.31969	0.438454	0.691091	Y	99.15	0	0	0	0	1	0	0
	GS_00163	-	-	-	Hypothetical protein	-	-	-	-	Y	0.027822	0	0	0.136931	0	0.070411	0	0.024866	0	0	0	0	0	0	0	0	0	0	0.076576	0	0.013911	0.068466	0.035206	0.012433	0	0	0	0	0	0.038288	Y	86.82	0	0	0	0	0	0	0
	GS_00165	Biological Process: calcium ion transport (GO:0006816), Biological Process: ion transport (GO:0006811), Biological Process: regulation of calcium ion transport via voltage-gated calcium channel activity (GO:0051925), Biological Process: transmembrane transport (GO:0055085), Cellular Component: integral to membrane (GO:0016021), Cellular Component: membrane (GO:0016020), Cellular Component: voltag…	IPR005446-Voltage-dependent calcium channel, L-type, alpha-1 subunit IPR002077-Voltage-dependent calcium channel, alpha-1 subunit IPR005821-Ion transport	K05315-voltage-dependent calcium channel alpha 1, invertebrate	Channels and Transporters%gnl|TC-DB|Q13936%1%Channel/pores%1.A.%alpha-type channels%1.A.1% Voltage-gated Ion Channel (VIC) Superfamily .%1.A.1.11.4% Voltage-gated Ion Channel (VIC) Superfamily .%Voltage-dependent L-type calcium channel subunit alpha-1C - Homo sapiens (Human).%681%55.65345081%0	-	-	Y	-	-	0.258186	0.865555	1.54705	0.02319	0.37927	0.385853	0.333063	0.214846	0.053226	0.029366	0.053108	0.043462	0.262263	0.061333	0.214782	0.240244	0.228115	0.163718	0.629962	1.44365	0.561871	0.785119	0.382562	0.273954	0.041296	0.048285	0.161798	0.227513	0.195916	1.03681	Y	97.91	0	0	0	0	0	0	0
	GS_00166	-	-	-	Hypothetical protein	-	-	-	-	Y	0.186963	1.22868	0.142962	0	0.394934	0.354872	0.111021	0.479426	0.117658	0.039787	0.237682	0.139442	0.086733	0.506774	0.067826	0	0.504374	0.81859	0.128647	0.05209	0.707823	0.071481	0.374903	0.295223	0.078722	0.188562	0.296754	0.033913	0.661482	0.090369	Y	98.95	0	0	0	0	0	0	0
	GS_00167	-	-	-	Hypothetical protein	-	Y	-	-	Y	0.091256	0	0	0	0.061534	0.147863	0.103091	0	0.093146	0	0.047885	0	0.950962	2.51591	0.905962	0.508015	0.308356	0.178453	0.322639	0	0.045628	0	0.104698	0.051545	0.046573	0.023942	1.73343	0.706988	0.243404	0.161319	Y	91.26	0	0	0	0	1	0	0
	GS_00168	Biological Process: transport (GO:0006810)	IPR000895-Transthyretin/hydroxyisourate hydrolase IPR014306-Hydroxyisourate hydrolase IPR023416-Transthyretin/hydroxyisourate hydrolase, superfamily IPR023418-Transthyretin, thyroxine binding site	K07127-5-hydroxyisourate hydrolase	Channels and Transporters%gnl|TC-DB|O32142%9%Incompletely characterized transport systems%9.B.%Putative transport proteins%9.B.3% Putative Bacterial Murein Precursor Exporter (MPE) Family.%9.B.35.2.1% Putative Bacterial Murein Precursor Exporter (MPE) Family.; Putative Thyronine-Transporting Transthyretin (Transthyretin) Family.%Transthyretin-like protein pucM - Bacillus subtilis.%114%35.0877193%…	Y	-	-	-	-	0	0.090302	0	0	0	0	0.064762	0.048738	0.034317	0.138306	0.233329	0.205843	0.32628	0.060094	0.197018	0.908421	0	0	0	0	0.045151	0	0	0.05675	0.086311	0.219586	0.193187	0.55272	0	0	Y	100	0	0	0	0	0	0	0
	GS_00170	-	-	-	Hypothetical protein	-	-	-	-	Y	0.126867	0.04419	0.184659	0.125888	0.317737	0.528083	0.317202	0.169092	0.229713	0.161989	0.228976	0.110467	2.21065	2.56175	1.23217	0.54305	0.54908	0.821864	0.586059	0.057051	0.085529	0.155274	0.42291	0.243147	0.195851	0.169721	2.3862	0.887612	0.685472	0.321555	Y	91.78	0	0	0	0	1	0	0
	GS_00174	-	IPR001507-Zona pellucida sperm-binding protein	-	cel:F13B9.6 cutl-29; CUTiclin-Like family member (cutl-29)%290%47.9310344827586%1e-79	-	Y	-	-	-	0.319394	0.151784	0.759058	0.454965	1.03936	0.239398	0.950286	1.27913	0.644316	0.529542	0.785308	1.44633	0.273621	0.440485	0.033913	0.186439	1.05689	0.990494	0.041861	0.168674	0.235589	0.607011	0.639378	1.11471	0.586929	1.11582	0.357053	0.110176	1.02369	0.105268	Y	94.9	0	0	1	0	0	0	0
	GS_00175	Molecular Function: protein binding (GO:0005515)	IPR023415-Low-density lipoprotein (LDL) receptor class A, conserved site IPR002172-Low-density lipoprotein (LDL) receptor class A repeat	-	Channels and Transporters%gnl|TC-DB|A2ARV4%9%Incompletely characterized transport systems%9.B.%Putative transport proteins%9.B.8% Canalicular Bile Acid Transporter (C-BAT) Family.%9.B.87.1.1% Canalicular Bile Acid Transporter (C-BAT) Family.; Selenoprotein P Receptor (SelP-receptor) Family.%Low-density lipoprotein receptor-related protein 2 - Mus musculus (Mouse).%145%37.24137931%3.00E-13	-	Y	-	-	-	1.09284	2.82626	1.29687	0.796188	1.4824	2.04474	0.771859	1.67501	1.49874	1.22391	2.37247	2.5184	2.71246	2.8616	0.361739	0.145147	1.42944	1.59789	1.14353	0.99716	1.95955	1.04653	1.76357	1.22343	1.36132	2.44543	2.78703	0.253443	1.51366	1.07035	Y	93.13	0	0	1	0	1	0	0
	GS_00176	-	-	-	C17F4.7%CE27076 WBGene00015913 status:Confirmed UniProt:Q9BKP8_CAEEL protein_id:AAK31439.1%HMM_hit%1e-64	-	-	-	-	-	0.257073	0.530284	0.039144	0.332389	15.1216	1.07025	0.458622	3.67726	1.30824	1.24286	0.242035	0	0.143522	0.626963	0	0.289043	0	0.645049	0.188887	0.565554	0.393679	0.185767	8.09592	2.06794	1.27555	0.121018	0.385242	0.144521	0.322524	0.37722	Y	100	0	0	0	0	0	0	0
	GS_00178	Molecular Function: calcium ion binding (GO:0005509), Molecular Function: calcium-dependent phospholipid binding (GO:0005544)	IPR001464-Annexin IPR018252-Annexin repeat, conserved site IPR018502-Annexin repeat	-	Channels and Transporters%gnl|TC-DB|P08133%1%Channel/pores%1.A.%alpha-type channels%1.A.3% Voltage-gated Ion Channel (VIC) Superfamily .%1.A.31.1.2%" Annexin (Annexin) Family.; Ryanodine-Inositol 1,4,5-triphosphate Receptor Ca2+ Channel (RIR-CaC) Family."%Annexin A6 (Annexin VI) (Lipocortin VI) (P68) (P70) (Protein III) (Chromobindin 20) (67 kDa calelectrin) (Calphobindin-II) (CPB-II) - Homo sapi…	-	Y	-	-	-	1.74387	4.60541	0.465476	0.593	4.32749	1.93067	2.872	0.983718	0.642916	1.03445	1.34164	0.598211	0.321117	0.332067	0.752546	1.2325	0.230407	0.148983	0.158256	0.033487	3.17464	0.529238	3.12908	1.92786	0.838684	0.969926	0.326592	0.992523	0.189695	0.095872	Y	93.06	0	0	0	0	0	0	0
	GS_00179	-	IPR007284-Ground-like domain	-	cbr:CBG05066 Cbr-grl-6; C. briggsae CBR-GRL-6 protein%114%50%2e-24	-	-	Y	-	-	0.067885	0.138335	0	0.059631	0	0	0	0	0	0	0	0	0.023748	0.009293	0	0.028779	0	0	0	0	0.10311	0.029816	0	0	0	0	0.016521	0.01439	0	0	Y	72.86	1	0	0	0	0	0	0
	GS_00180	-	IPR009292-Protein of unknown function DUF947	K14795-ribosomal RNA-processing protein 36	bmy:Bm1_19725 C6orf153 protein%111%51.3513513513513%4e-24	-	-	-	-	-	18.388	7.75925	17.8728	20.2592	15.3431	10.1505	14.4578	13.1882	10.2621	14.6387	16.5106	22.6554	11.1875	6.56515	13.6653	2.54007	39.6071	51.8609	24.7543	21.4092	13.0736	19.066	12.7468	13.823	12.4504	19.583	8.87631	8.1027	45.734	23.0818	Y	96.67	0	0	0	0	0	0	1
	GS_00182	-	-	-	K09H9.8%CE40977 WBGene00045387 status:Confirmed UniProt:O44990_CAEEL protein_id:AAB97572.3%HMM_hit%3e-44	-	-	Y	-	-	5.36961	3.98482	2.15804	3.07985	1.62113	1.64339	7.08683	1.41142	1.23401	1.8766	2.92793	1.38114	7.69855	6.47531	1.06422	0.17768	3.27728	4.48423	1.78779	2.45941	4.67721	2.61894	1.63226	4.24913	1.5553	2.15453	7.08694	0.620951	3.88076	2.1236	Y	100	0	0	0	0	1	0	0
	GS_00183	Biological Process: proteolysis (GO:0006508), Molecular Function: carboxypeptidase activity (GO:0004180), Molecular Function: metallocarboxypeptidase activity (GO:0004181), Molecular Function: zinc ion binding (GO:0008270)	IPR008969-Carboxypeptidase-like, regulatory domain IPR014766-Carboxypeptidase, regulatory domain IPR000834-Peptidase M14, carboxypeptidase A	K07752-carboxypeptidase D	Peptidase%MER232899 - subfamily M14B unassigned peptidases (Loa loa) [M14.UPB]#M14B#%419%63.4844868735084%1e-168	-	-	Y	Y	-	0.569791	1.66867	1.60406	0.029816	1.15348	1.79689	0.576251	0.75793	0.572881	0.342923	1.17535	0.575273	1.10068	1.84867	1.16758	0.357863	1.05116	1.02979	0.764735	0.377036	1.11923	0.81694	1.47518	0.667091	0.457902	0.875312	1.47468	0.76272	1.04047	0.570886	Y	95.56	0	0	0	0	0	0	0
	GS_00185	Biological Process: regulation of transcription, DNA-dependent (GO:0006355), Cellular Component: nucleus (GO:0005634), Molecular Function: DNA binding (GO:0003677), Molecular Function: sequence-specific DNA binding transcription factor activity (GO:0003700)	IPR013272-YL1 nuclear, C-terminal IPR008895-YL1 nuclear	K11664-vacuolar protein sorting-associated protein 72	sp|Q9VKM6|VPS72_DROME%%Vacuolar protein sorting-associated protein 72 homolog OS=Drosophila melanogaster GN=YL-1 PE=1 SV=1%%6.3e-87	-	-	-	-	-	4.07311	2.2172	0.678217	1.50624	2.80593	1.48145	2.43321	1.70684	1.421	2.3351	2.42993	2.34214	23.1793	16.1703	5.03043	2.31735	2.52187	6.2704	3.86554	0.471295	3.14516	1.09223	2.14369	2.07002	1.87805	2.38603	19.6748	3.67389	4.39613	2.16842	Y	100	0	0	0	0	1	0	0
	GS_00186	Biological Process: protein phosphorylation (GO:0006468), Molecular Function: ATP binding (GO:0005524), Molecular Function: protein kinase activity (GO:0004672), Molecular Function: protein serine/threonine kinase activity (GO:0004674), Molecular Function: transferase activity, transferring phosphorus-containing groups (GO:0016772)	IPR002290-Serine/threonine-protein kinase domain IPR020635-Tyrosine-protein kinase, catalytic domain IPR017442-Serine/threonine-protein kinase-like domain IPR000719-Protein kinase, catalytic domain IPR011009-Protein kinase-like domain IPR008271-Serine/threonine-protein kinase, active site IPR017441-Protein kinase, ATP binding site	K08824-cyclin-dependent kinase-like	ks-sarfari_kinase%uniprot_sprot Q00532) Cyclin-dependent kinase-like 1 (EC 2.7.1.37) (Serine/threonine-protein kinase KKIALRE) (Protein kinase p42 KKIALRE)... at 99%CMGC%CDKL%CDKL%9606%hCDKL1_562%221%76.9230769230769%1e-105	-	-	-	-	-	0.164705	0.62539	0.077438	0	0	0	0	0	0	0	0.020024	0	0	0	0.313292	0.100101	0	0	0.128647	0	0.395047	0.038719	0	0	0	0.010012	0	0.206697	0	0.064324	Y	79.22	0	0	0	0	0	0	0
	GS_00187	Biological Process: cell redox homeostasis (GO:0045454)	IPR017936-Thioredoxin-like IPR012335-Thioredoxin fold IPR013766-Thioredoxin domain IPR012336-Thioredoxin-like fold	-	sp|Q8IXB1|DJC10_HUMAN%%DnaJ homolog subfamily C member 10 OS=Homo sapiens GN=DNAJC10 PE=1 SV=2%%9.1e-97	-	-	Y	-	-	0.342765	1.56492	0.689279	0.059631	1.50813	0.529491	0.552461	0.84546	0.548369	0.255771	1.20843	0.479293	3.2659	5.68851	2.06062	1.24751	2.62733	2.60639	1.30893	0.750351	0.95384	0.374455	1.01881	0.698961	0.40207	0.843864	4.4772	1.65407	2.61686	1.02964	Y	99.33	0	0	0	0	1	0	0
	GS_00188	-	-	-	Hypothetical protein	-	-	-	-	Y	0.158028	0	0.176149	0	0.158868	0	0	0	0	0.033156	0	0.021128	0.281881	0.062572	0.343975	0.08884	0	0	0.098017	0	0.079014	0.088075	0.079434	0	0.016578	0.010564	0.172227	0.216407	0	0.049008	Y	95.04	0	0	0	0	0	0	0
	GS_00189	-	-	-	sp|P34549|YNJ5_CAEEL%%Uncharacterized protein R10E11.5 OS=Caenorhabditis elegans GN=R10E11.5 PE=2 SV=3%%1.2e-70	-	-	-	-	-	3.73146	3.50737	3.87358	2.85678	1.27207	3.78952	0.736174	2.35038	0.042021	0.02463	0.018283	0.002415	0	0.008054	0	0.027528	0.212066	0.715447	2.05325	4.95108	3.61942	3.36518	2.5308	1.54328	0.033325	0.010349	0.004027	0.013764	0.463757	3.50216	Y	100	0	0	0	0	0	1	0
	GS_00190	Biological Process: cell redox homeostasis (GO:0045454)	IPR012335-Thioredoxin fold IPR013766-Thioredoxin domain IPR012336-Thioredoxin-like fold	-	sp|Q8IXB1|DJC10_HUMAN%%DnaJ homolog subfamily C member 10 OS=Homo sapiens GN=DNAJC10 PE=1 SV=2%%1e-92	-	Y	Y	-	-	2.45945	2.564	2.64734	1.07999	2.20738	3.76699	1.84638	1.05235	0.542766	0.245351	1.14401	1.02438	10.9108	9.97503	4.24559	3.34714	2.87952	5.15875	5.27861	0.569274	2.51173	1.86367	2.98719	1.44937	0.394059	1.0842	10.4429	3.79636	4.01914	2.92394	Y	99.8	0	0	0	0	1	0	0
	GS_00191	Biological Process: oxidation-reduction process (GO:0055114), Molecular Function: flavin adenine dinucleotide binding (GO:0050660), Molecular Function: flavin-containing monooxygenase activity (GO:0004499), Molecular Function: NADP binding (GO:0050661)	IPR000960-Flavin-containing monooxygenase FMO IPR020946-Flavin-containing monooxygenase-like	K00492-NO DESCRIPTION	spu:592223 similar to flavin containing monooxygenase 5%492%35.7723577235772%2e-82	-	Y	Y	-	-	1.32654	2.03468	3.74934	0.907721	0	0.057737	0.009252	0.473458	0	0	0	0	0.021683	0.136916	0.045217	0.017518	0.077949	0.225931	0.035735	0.222005	1.68061	2.32853	0.028869	0.241355	0	0	0.0793	0.031368	0.15194	0.12887	Y	99.79	0	0	0	0	0	0	0
	GS_00193	Molecular Function: protein binding (GO:0005515)	IPR013783-Immunoglobulin-like fold IPR003598-Immunoglobulin subtype 2 IPR013098-Immunoglobulin I-set IPR007110-Immunoglobulin-like IPR003599-Immunoglobulin subtype IPR013162-CD80-like, immunoglobulin C2-set	-	bmy:Bm1_39130 Immunoglobulin I-set domain containing protein%896%53.4598214285714%0.0	-	-	Y	-	-	0.079014	0.104712	0.246779	0.02319	0.02797	0	0.018503	0.017904	0.009805	0	0	0	0.993295	1.36916	0.607204	0.161414	0.092851	0.275046	0.115374	0	0.091863	0.134984	0.013985	0.018204	0.004902	0	1.18123	0.384309	0.183948	0.057687	Y	91.1	0	0	0	0	1	0	0
	GS_00194	Molecular Function: protein binding (GO:0005515)	IPR001849-Pleckstrin homology domain	-	Hypothetical protein	-	-	-	-	-	0.076788	0.071089	0.200827	0.387603	0.083909	0.819585	0.604006	0.5401	0.457324	0.121255	0.287308	0.354339	0.195148	0.322155	60.5153	63.0289	7.61031	6.40137	8.77557	2.66406	0.073939	0.294215	0.451747	0.572053	0.28929	0.320823	0.258652	61.7721	7.00584	5.71981	Y	100	0	0	0	1	0	0	0
	GS_00195	Cellular Component: integral to nuclear inner membrane (GO:0005639), Cellular Component: nuclear envelope (GO:0005635)	IPR003887-Lamino-associated polypeptide 2/emerin IPR018996-Inner nuclear membrane protein MAN1 IPR011015-LEM-like domain	-	bmy:Bm1_31790 LEM domain containing protein%405%45.4320987654321%9e-93	-	-	Y	-	-	2.59077	2.54191	1.24581	0.834838	1.58757	1.46455	1.31771	2.3086	1.0176	0.768262	1.53405	1.93528	4.87974	5.37069	2.30124	0.864626	2.34648	2.72099	2.47288	0.556872	2.56634	1.04032	1.52606	1.81316	0.892931	1.73467	5.12522	1.58293	2.53374	1.51488	Y	98.79	0	0	0	0	1	0	0
	GS_00196	-	IPR018629-Transport protein XK	-	bmy:Bm1_38175 Cell death abnormality protein 8%187%49.7326203208556%1e-49	-	Y	Y	Y	-	1.03052	2.5054	0.824582	0.03092	2.50833	0.943509	1.91775	1.13391	0.8152	0.890464	1.49923	1.27973	2.33868	6.77826	2.54671	0.585594	1.2552	1.3032	2.90783	0.158752	1.76796	0.427751	1.72592	1.52583	0.852832	1.38948	4.55847	1.56615	1.2792	1.53329	Y	100	0	0	0	0	0	0	0
	GS_00198	-	-	-	bmy:Bm1_07365 TLD family protein%137%35.036496350365%3e-15	-	Y	-	-	-	1.80174	4.30856	1.97253	0.887844	2.49155	4.25706	2.38166	2.23898	1.13386	1.01456	3.53911	2.28419	5.03875	5.58939	1.73279	0.859621	1.5819	1.79926	0.964853	1.05917	3.05515	1.43019	3.3743	2.31032	1.07421	2.91165	5.31407	1.29621	1.69058	1.01201	Y	67.06	0	0	0	0	1	0	0
	GS_00200	Biological Process: RNA processing (GO:0006396), Biological Process: tRNA 5'-leader removal (GO:0001682), Molecular Function: ribonuclease P activity (GO:0004526)	IPR012590-POPLD IPR009723-Ribonuclease P/MRP, subunit POP1	K01164-ribonuclease P/MRP protein subunit POP1	bmy:Bm1_13525 Ribonucleases P/MRP protein subunit POP1 containing protein; K01164 ribonuclease P/MRP protein subunit POP1 [EC:3.1.26.5]%288%63.1944444444444%1e-103	-	-	Y	-	-	1.54801	1.34781	1.30282	0.981708	0.52807	1.84336	0.947642	1.80431	0.975579	1.00225	1.33468	2.45261	10.4534	11.8119	2.99726	0.929692	2.10003	1.69612	3.17636	0.811123	1.44791	1.14227	1.18572	1.37598	0.988912	1.89364	11.1326	1.96348	1.89807	1.99374	Y	99.01	0	0	0	0	1	0	0
	GS_00201	Biological Process: microtubule-based movement (GO:0007018), Molecular Function: ATP binding (GO:0005524), Molecular Function: microtubule motor activity (GO:0003777)	IPR019821-Kinesin, motor region, conserved site IPR001752-Kinesin, motor domain	K10395-kinesin family member 4/7/21/27	bmy:Bm1_47475 Kinesin motor domain containing protein; K10395 kinesin family member 4/7/21/27%1071%46.8720821661998%0.0	-	-	-	-	-	0.41844	0.903981	0.174447	0.14687	0.128661	0.257705	0.077979	0.126322	0.104351	0.182829	0.094899	0.080285	11.2814	7.06758	40.4453	37.8809	0.899849	1.31793	2.30544	0.442769	0.661211	0.160658	0.193183	0.10215	0.14359	0.087592	9.17451	39.1631	1.10889	1.3741	Y	100	0	0	0	1	1	0	0
	GS_00202	Cellular Component: integral to membrane (GO:0016021), Cellular Component: membrane (GO:0016020), Molecular Function: hedgehog receptor activity (GO:0008158)	IPR000731-Sterol-sensing domain IPR003392-Patched	-	Channels and Transporters%gnl|TC-DB|Q9UHC9%2%Electorchemical potential-driven transporters%2.A.%"Porters (uniporters, symporters, antiporters)"%2.A.6% Resistance-Nodulation-Cell Division (RND) Superfamily.%2.A.6.6.6% Resistance-Nodulation-Cell Division (RND) Superfamily.%Niemann-Pick C1-like protein 1 - Homo sapiens (Human).%198%29.29292929%1.00E-13	-	-	Y	-	-	0.333862	0.797348	0.100414	0.134723	0	0.074636	0.019825	0.11737	0.107153	0	0.040049	0.020524	7.22875	13.826	0.245466	0.496754	0.522715	1.0478	0.349185	0.388198	0.565605	0.117568	0.037318	0.068597	0.053576	0.030286	10.5274	0.37111	0.785255	0.368691	Y	100	0	0	0	0	1	0	0
	GS_00203	-	IPR007726-SSXT	-	bmy:Bm1_55420 kiaa-iso protein homolog%90%52.2222222222222%9e-17	-	-	-	Y	-	6.71507	11.1475	3.52298	4.8975	12.5954	5.42025	12.9643	13.2966	3.19427	3.34682	19.1399	6.21753	10.3202	14.1816	10.2563	0.439195	10.4979	10.3797	6.47319	4.25778	8.93129	4.21024	9.0078	13.1305	3.27054	12.6787	12.2509	5.34773	10.4388	5.36548	Y	100	0	0	0	0	0	0	0
	GS_00205	-	-	-	bmy:Bm1_50045 Homeobox domain containing protein; K09378 AT-binding transcription factor 1%170%71.7647058823529%3e-72	Y	-	-	-	-	0.839106	1.51688	0.948823	0.110428	1.84601	1.82787	2.8839	2.15642	0.449621	0.274717	0.808816	0.504646	1.61178	2.48431	0.26323	0.277782	0.640784	1.25408	1.50088	1.92239	1.17799	0.529625	1.83694	2.52016	0.362169	0.656731	2.04805	0.270506	0.947432	1.71163	Y	93.79	0	1	0	0	1	1	0
	GS_00207	Biological Process: metabolic process (GO:0008152), Molecular Function: catalytic activity (GO:0003824)	IPR002591-Type I phosphodiesterase/nucleotide pyrophosphatase/phosphate transferase IPR017850-Alkaline-phosphatase-like, core domain IPR017849-Alkaline phosphatase-like, alpha/beta/alpha	K08743-ectonucleotide pyrophosphatase/phosphodiesterase family member 6	bmy:Bm1_06255 Type I phosphodiesterase / nucleotide pyrophosphatase family protein; K08743 ectonucleotide pyrophosphatase/phosphodiesterase family member 6 [EC:3.1.4.-]%509%54.4204322200393%1e-151	-	-	Y	-	-	0.093481	0.142178	0.114029	0.08503	0	0	0	0	0	0.005684	0	0	0	0.008054	0	0.032533	0.088265	0.11624	0	0	0.117829	0.099529	0	0	0.002842	0	0.004027	0.016266	0.102253	0	Y	81.02	1	0	0	0	0	0	1
	GS_00208	Biological Process: cell cycle (GO:0007049), Cellular Component: nucleus (GO:0005634), Molecular Function: protein binding (GO:0005515), Molecular Function: zinc ion binding (GO:0008270)	IPR018957-Zinc finger, C3HC4 RING-type IPR004575-Cdk-activating kinase assembly factor (MAT1) IPR017907-Zinc finger, RING-type, conserved site IPR013083-Zinc finger, RING/FYVE/PHD-type IPR001841-Zinc finger, RING-type IPR015877-Cdk-activating kinase assembly factor MAT1, centre	K10842-CDK-activating kinase assembly factor MAT1	bmy:Bm1_43845 CDK-activating kinase assembly factor MAT1; K10842 CDK-activating kinase assembly factor MAT1%273%60.8058608058608%9e-89	-	-	-	-	-	1.42893	0.753158	0.839899	1.65753	0.908459	0.975898	1.64681	0.623651	0.4083	0.274717	0.482329	0.763609	3.85341	4.72824	1.94596	0.904667	0.797828	1.67484	1.30893	0.814844	1.09104	1.24871	0.942178	1.13523	0.341509	0.622969	4.29082	1.42531	1.23633	1.06189	Y	100	0	0	0	0	1	0	0
	GS_00210	Biological Process: regulation of transcription, DNA-dependent (GO:0006355), Cellular Component: nucleus (GO:0005634), Molecular Function: sequence-specific DNA binding (GO:0043565), Molecular Function: sequence-specific DNA binding transcription factor activity (GO:0003700), Molecular Function: zinc ion binding (GO:0008270)	IPR001628-Zinc finger, nuclear hormone receptor-type IPR013088-Zinc finger, NHR/GATA-type	K08709-nuclear receptor, other families, insect	cbr:CBG09846 Cbr-nhr-239; C. briggsae CBR-NHR-239 protein; K08709 nuclear receptor, other families, insect%163%39.8773006134969%1e-28	-	-	-	-	-	0.080127	0	0	0.019877	0.020138	0	0	0.017904	0	0	0	0	0.145587	0.213737	0.26	0.022523	0	0.088408	0	0	0.040063	0.009939	0.010069	0.008952	0	0	0.179662	0.141261	0.044204	0	Y	82.44	0	0	0	0	1	0	0
	GS_00211	Cellular Component: gap junction (GO:0005921)	IPR000990-Innexin	-	Channels and Transporters%gnl|TC-DB|Q03412%1%Channel/pores%1.A.%alpha-type channels%1.A.2% Voltage-gated Ion Channel (VIC) Superfamily .%1.A.25.1.2% Gap Junction-forming Innexin (Innexin) Family.;Inward Rectifier K+ Channel (IRK-C) Family.%Innexin unc-7 - Caenorhabditis elegans.%398%34.42211055%9.00E-68	-	-	Y	-	-	2.00651	2.88006	0.342087	1.46097	0.07384	1.04631	0.418972	0.343157	0.063031	0	0.01393	0.01992	3.69233	8.04644	0.329441	0.102604	11.361	5.23243	4.65478	5.31199	2.44328	0.901527	0.560075	0.381064	0.031515	0.016925	5.86939	0.216022	8.29672	4.98338	Y	100	0	0	0	0	1	1	1
	GS_00212	-	IPR006954-Protein of unknown function DUF644	-	Y39D8B.1%CE37681 WBGene00021449 status:Partially_confirmed UniProt:Q60F74_CAEEL protein_id:AAV28322.1%HMM_hit%8.2e-76	-	-	-	-	-	0.052305	0	0	0	0.022376	0	0.155958	0	0	0	0.08271	0	0	0	0.229317	0.50301	0.244163	0	0	0.117824	0.026152	0	0.011188	0.077979	0	0.041355	0	0.366163	0.122081	0.058912	Y	92.2	0	0	0	0	0	0	0
	GS_00213	-	IPR019545-DM13 domain	-	sp|Q9VGY6|DOMON_DROME%%DOMON domain-containing protein CG14681 OS=Drosophila melanogaster GN=CG14681 PE=2 SV=2%%3.1e-223	-	-	Y	-	-	4.31683	4.29703	1.41345	0.892261	0.020138	0.042247	0	0.161135	0.420206	0.023683	0.426609	0.018713	38.3193	41.957	4.84795	1.02103	1.00531	10.2537	2.39733	0.209602	4.30693	1.15285	0.031192	0.080567	0.221944	0.222661	40.1381	2.93449	5.62948	1.30347	Y	98.74	0	0	0	0	1	0	0
	GS_00214	-	-	-	Hypothetical protein	-	-	-	-	Y	0	0.030741	0	0	0	0	0	0	0	0	0	0	0	0	0.666956	1.10612	0	0	0	0	0.015371	0	0	0	0	0	0	0.886539	0	0	Y	74.92	0	0	0	1	0	0	0
	GS_00215	-	-	-	T20B5.2%CE28681 WBGene00020595 status:Confirmed UniProt:Q22600_CAEEL protein_id:AAA68331.2%HMM_hit%8.6e-70	-	-	-	-	-	11.8743	10.6672	7.95905	7.17673	11.5437	36.7476	13.1507	16.5491	0	0	0.034825	0.036219	0.225092	0.098505	0.064596	0.09885	0.068778	0	0.486	0.762753	11.2708	7.56789	24.1456	14.8499	0	0.035522	0.161798	0.081723	0.034389	0.624377	Y	99.21	0	1	0	0	0	0	0
	GS_00216	Molecular Function: heat shock protein binding (GO:0031072)	IPR001623-Heat shock protein DnaJ, N-terminal	K09524-DnaJ homolog subfamily C member 4	cel:C01G8.4 dnj-4; DNaJ domain (prokaryotic heat shock protein) family member (dnj-4); K09524 DnaJ homolog subfamily C member 4%218%37.6146788990826%7e-27	-	-	Y	-	-	0.393957	0.258418	0.163385	0.13914	0.368083	0.077452	0.358174	0.283478	0.149874	0.053996	0.227234	0.137631	1.99072	2.84673	2.46434	3.83639	0.700392	1.23116	0.514588	0.167434	0.326187	0.151262	0.222767	0.320826	0.101935	0.182433	2.41873	3.15037	0.965775	0.341011	Y	84.25	0	0	0	1	1	0	0
	GS_00218	Biological Process: carboxylic acid metabolic process (GO:0019752), Molecular Function: carboxy-lyase activity (GO:0016831), Molecular Function: catalytic activity (GO:0003824), Molecular Function: pyridoxal phosphate binding (GO:0030170)	IPR015421-Pyridoxal phosphate-dependent transferase, major region, subdomain 1 IPR002129-Pyridoxal phosphate-dependent decarboxylase IPR015422-Pyridoxal phosphate-dependent transferase, major region, subdomain 2 IPR015424-Pyridoxal phosphate-dependent transferase, major domain	-	bmy:Bm1_24405 biogenic amine synthesis related protein 1%357%52.1008403361345%1e-104	-	Y	-	-	-	1.53131	1.97128	2.21165	3.38573	2.78132	2.63338	3.86591	7.44104	0.993087	1.12539	9.55604	7.6041	0.114611	0.042747	0.197018	0.063815	0.2327	0.11624	0	0	1.75129	2.79869	2.70735	5.65348	1.05924	8.58007	0.078679	0.130417	0.17447	0	Y	98.58	0	1	1	0	0	0	0
	GS_00220	-	-	-	bmy:Bm1_16240 phenylalanyl-tRNA synthetase beta chain; K01890 phenylalanyl-tRNA synthetase beta chain [EC:6.1.1.20]%102%70.5882352941177%7e-38	-	-	-	-	-	0	0	0	0	0	0	0.347601	0.028845	0.04062	0	0	0.053121	0.211669	0.127003	2.59677	0.695705	0.16736	0	0.119458	0	0	0	0	0.188223	0.02031	0.02656	0.169336	1.64624	0.08368	0.059729	Y	88.3	0	0	0	1	0	0	0
	GS_00221	Molecular Function: GTP binding (GO:0005525), Molecular Function: GTPase activity (GO:0003924)	IPR009000-Translation elongation/initiation factor/Ribosomal, beta-barrel IPR014721-Ribosomal protein S5 domain 2-type fold, subgroup IPR000640-Translation elongation factor EFG/EF2, C-terminal IPR005517-Translation elongation factor EFG/EF2, domain IV IPR009022-Elongation factor G/III/V IPR000795-Protein synthesis factor, GTP-binding IPR004161-Translation elongation factor EFTu/EF1A, domain 2 IP…	K12852-116 kDa U5 small nuclear ribonucleoprotein component	GTPase%eft_1 %1006%75.4473161033797%0.0	-	Y	-	-	-	1.33211	2.1855	1.89169	0.240734	1.56743	1.5237	0.926495	1.86698	1.18918	0.95488	2.13653	2.05903	9.16681	8.78801	5.78944	1.73676	2.13557	2.03829	2.99462	1.017	1.7588	1.06621	1.54556	1.39674	1.07203	2.09778	8.97742	3.7631	2.08693	2.00581	Y	96.58	0	0	0	0	1	0	0
	GS_00222	-	IPR004853-Domain of unknown function DUF250	K15281-solute carrier family 35	Channels and Transporters%gnl|TC-DB|Q18779%2%Electorchemical potential-driven transporters%2.A.%"Porters (uniporters, symporters, antiporters)"%2.A.7% Drug/Metabolite Transporter (DMT) Superfamily.%2.A.7.15.2% Drug/Metabolite Transporter (DMT) Superfamily.%UDP-sugar transporter sqv-7 - Caenorhabditis elegans.%320%67.5%1.00E-123	-	-	Y	-	-	0.087917	0.222873	0.077438	0.022086	0.170056	0	0	0.039786	0.055327	0.009473	0.095769	0.024146	0.185856	0.857428	0.245466	0.13764	0.011463	0.248851	0.123542	0	0.155395	0.049762	0.085028	0.019893	0.0324	0.059958	0.521642	0.191553	0.130157	0.061771	Y	97.17	0	0	0	0	0	0	0
	GS_00223	-	IPR019171-Caffeine-induced death protein 2	-	bmy:Bm1_36140 MGC82625 protein%129%65.1162790697674%2e-43	-	-	-	-	-	1.59363	1.2527	0.545467	0.849194	0.344588	0.071819	0.610615	0.91807	0.481837	0.26335	0.573745	0.709885	6.62988	5.76348	3.3477	0.599358	1.08784	0.923369	1.58563	0.631287	1.42317	0.69733	0.208204	0.764343	0.372593	0.641815	6.19668	1.97353	1.00561	1.10846	Y	100	0	0	0	0	1	0	0
	GS_00224	Molecular Function: protein binding (GO:0005515)	IPR003018-GAF	K01120-3',5'-cyclic-nucleotide phosphodiesterase	cel:C32E12.2 pde-5; PhosphoDiEsterase family member (pde-5); K01120 3',5'-cyclic-nucleotide phosphodiesterase [EC:3.1.4.17]%332%61.4457831325301%1e-112	-	-	Y	-	-	0.103497	0.120083	0.194019	0.42294	0	0	0	0	0	0	0	0	0	0	0	0	0	0	0	0	0.11179	0.30848	0	0	0	0	0	0	0	0	Y	95.33	1	0	0	0	0	0	0
	GS_00227	-	-	-	bmy:Bm1_13055 UBA/TS-N domain containing protein%150%50.6666666666667%3e-37	-	-	Y	-	-	1.05389	1.79836	1.07732	0.250672	0.717146	0.746358	2.37373	0.376976	1.04771	0.359027	2.00942	0.537243	2.99228	3.94888	5.50521	4.35692	0.933092	0.929918	1.69896	0.352231	1.42612	0.663995	0.731752	1.37535	0.703371	1.27333	3.47058	4.93106	0.931505	1.02559	Y	99.81	0	0	0	1	1	0	0
	GS_00229	-	-	-	M01E11.4a%CE28610 WBGene00019713 locus:pqn-52 status:Confirmed UniProt:Q95ZL6_CAEEL protein_id:AAK77613.1%HMM_hit%3.6e-58	Y	-	-	-	-	0.243719	0.316057	0.091904	0	0.205858	0	0.113664	0.410794	0.356475	0.2984	0.350864	0.191355	13.1214	4.49096	0	0	0.028658	0.779297	0	0	0.279888	0.045952	0.102929	0.262229	0.327437	0.27111	8.80619	0	0.403978	0	Y	98.65	0	0	0	0	1	0	0
	GS_00230	Molecular Function: nucleic acid binding (GO:0003676), Molecular Function: nucleotide binding (GO:0000166)	IPR000504-RNA recognition motif domain IPR012677-Nucleotide-binding, alpha-beta plait IPR003034-DNA-binding SAP	-	bmy:Bm1_49330 Scaffold attachment factor B%936%35.5769230769231%1e-75	-	-	-	Y	-	2.6108	1.77722	1.71809	0.743182	1.12439	3.27975	1.44988	2.1982	0.913949	1.08182	1.76477	2.47434	6.11362	4.31316	8.25055	3.27582	3.00217	4.79202	4.14427	0.858253	2.19401	1.23064	2.20207	1.82404	0.997884	2.11955	5.21339	5.76319	3.8971	2.50126	Y	99.88	0	0	0	0	0	0	0
	GS_00231	-	-	-	Hypothetical protein	-	-	-	-	Y	0.13577	0.163312	0	0	0.026851	0.069003	0	0	0	0	0	0.029579	0.024781	0.090451	0.038758	0	0.08368	0	0	0	0.149541	0	0.047927	0	0	0.014789	0.057616	0.019379	0.04184	0	Y	53.53	1	0	0	0	0	0	0
	GS_00232	-	IPR008775-Phytanoyl-CoA dioxygenase	-	sp|Q9DB26|PHYD1_MOUSE%%Phytanoyl-CoA dioxygenase domain-containing protein 1 OS=Mus musculus GN=Phyhd1 PE=2 SV=2%%7.6e-118	-	-	-	-	-	0.103497	0.188289	0	0	0	0	0	0.045754	0.024512	0	0.020024	0	3.26486	2.67946	0	0.128881	0	0.528809	0.012252	0	0.145893	0	0	0.022877	0.012256	0.010012	2.97216	0.06444	0.264404	0.006126	Y	98.95	0	0	0	0	1	0	0
	GS_00233	-	-	-	cel:C09G12.9 tsg-101; Tumor Susceptibility Gene homolog family member (tsg-101); K12183 ESCRT-I complex subunit TSG101%56%50%2e-06	-	-	-	-	-	0.101271	0	0.382933	0.535577	1.48687	0.597086	1.30978	1.62826	1.84611	4.81419	5.7688	3.70758	0.030976	0.018586	18.938	18.6927	0.104314	0	0.649361	0.188518	0.050636	0.459255	1.04198	1.46902	3.33015	4.73819	0.024781	18.8153	0.052157	0.41894	Y	65.76	0	0	1	1	0	0	0
	GS_00234	Biological Process: regulation of transcription, DNA-dependent (GO:0006355), Biological Process: transforming growth factor beta receptor signaling pathway (GO:0007179), Cellular Component: intracellular (GO:0005622), Cellular Component: transcription factor complex (GO:0005667), Molecular Function: protein binding (GO:0005515), Molecular Function: sequence-specific DNA binding transcription fact…	IPR017855-SMAD domain-like IPR008984-SMAD/FHA domain IPR001132-SMAD domain, Dwarfin-type IPR013019-MAD homology, MH1 IPR003619-MAD homology 1, Dwarfin-type IPR013790-Dwarfin	K04500-mothers against decapentaplegic homolog 2/3	dre:326283 smad3b, MGC92234, madh3b, zgc:92234; MAD, mothers against decapentaplegic homolog 3b (Drosophila)%427%58.07962529274%1e-129	-	Y	-	-	-	1.22082	0.825207	1.37686	0.057423	1.95789	1.04631	2.22306	0.960841	1.41049	1.35843	2.40816	1.57974	6.15595	9.13557	1.69081	0.501759	3.78395	3.31856	1.17212	1.05669	1.02301	0.71714	1.5021	1.59195	1.38446	1.99395	7.64576	1.09628	3.55126	1.11441	Y	92.86	0	0	0	0	1	0	0
	GS_00235	Biological Process: cellular amino acid metabolic process (GO:0006520), Biological Process: metabolic process (GO:0008152), Biological Process: proteolysis (GO:0006508), Cellular Component: cytoplasm (GO:0005737), Molecular Function: aminoacylase activity (GO:0004046), Molecular Function: hydrolase activity (GO:0016787), Molecular Function: metallopeptidase activity (GO:0008237)	IPR010159-N-acyl-L-amino-acid amidohydrolase IPR011650-Peptidase M20, dimerisation IPR001261-ArgE/DapE/ACY1/CPG2/YscS, conserved site IPR002933-Peptidase M20	K14677-aminoacylase	Peptidase%MER038711 - aminoacylase (Brachydanio rerio) [M20.973]#M20A#%395%54.9367088607595%1e-131	-	Y	-	-	-	3.30412	3.19612	2.40482	0.66257	6.71946	3.47268	7.74767	5.82373	1.8391	2.25553	4.33835	2.70915	7.13583	8.1499	3.41229	3.39219	1.52229	2.66042	1.40899	1.20428	3.25012	1.53369	5.09607	6.7857	2.04731	3.52375	7.64286	3.40224	2.09135	1.30664	Y	96.17	0	1	0	0	1	0	0
	GS_00236	-	-	-	GTPase%Y48E1B.2 %676%50.887573964497%0.0	-	Y	-	-	-	0.840218	0.87324	1.21943	0.058527	0.816718	0.539349	0.358174	0.447597	0.474133	0.413024	1.0761	1.0431	2.28499	4.0734	1.62944	0.168921	1.01677	1.42598	2.04304	0.69454	0.856729	0.638978	0.678034	0.402886	0.443578	1.0596	3.1792	0.89918	1.22138	1.36879	Y	98.89	0	0	0	0	1	0	0
	GS_00237	-	IPR003736-Phenylacetic acid degradation-related protein IPR006683-Thioesterase superfamily	-	sp|Q8VHQ9|ACO11_MOUSE%%Acyl-coenzyme A thioesterase 11 OS=Mus musculus GN=Acot11 PE=2 SV=1%%4.4e-47	-	Y	-	-	-	3.37979	3.29795	2.09081	1.3936	1.05166	2.6376	1.29921	1.9555	2.17667	2.20816	3.17432	2.8999	7.57672	6.57568	9.75887	6.36145	2.33044	4.68561	6.07806	2.0799	3.33887	1.74221	1.84463	1.62735	2.19241	3.03711	7.0762	8.06016	3.50802	4.07898	Y	76.77	0	0	0	1	1	0	0
	GS_00239	Molecular Function: DNA binding (GO:0003677), Molecular Function: protein binding (GO:0005515)	IPR009057-Homeodomain-like IPR001005-SANT domain, DNA binding	K15198-transcription factor TFIIIB component B''	bmy:Bm1_49085 Myb-like DNA-binding domain containing protein%133%67.6691729323308%2e-49	-	-	-	-	-	0.294911	0.076853	0.250183	0	0.12978	0.02394	0.219398	0.181028	0.023111	0.345765	0.084451	0.080285	0.611259	1.04886	0.662111	0.156409	0.057315	0.456773	0.6075	0.264173	0.185882	0.125091	0.07686	0.200213	0.184438	0.082368	0.83006	0.40926	0.257044	0.435837	Y	99.34	0	0	0	0	0	0	0
	GS_00240	-	-	-	Hypothetical protein	-	-	-	-	Y	0	0	0	0	0	0	0	0	0	0	0	0	0	0	0.090435	1.57785	0	0	0	0	0	0	0	0	0	0	0	0.834142	0	0	Y	58.89	0	0	0	0	0	0	0
	GS_00242	Biological Process: GPI anchor biosynthetic process (GO:0006506), Cellular Component: endoplasmic reticulum membrane (GO:0005789), Cellular Component: integral to membrane (GO:0016021)	IPR009600-GPI transamidase subunit PIG-U	K05293-phosphatidylinositol glycan, class U	tca:657735 similar to CG13089 CG13089-PA; K05293 phosphatidylinositol glycan, class U%395%34.9367088607595%4e-59	-	Y	Y	-	-	1.19968	0.991401	0.780332	0.040858	1.03153	0.290094	0.876272	0.78777	0.887336	0.33345	1.5593	0.655557	3.96802	5.54106	1.24186	0.372878	1.83982	1.66829	0.683055	0.483697	1.09554	0.410595	0.66081	0.832021	0.610393	1.10743	4.75454	0.80737	1.75405	0.583376	Y	90.9	0	0	0	0	1	0	0
	GS_00243	-	-	-	Hypothetical protein	-	-	-	-	Y	0.223687	0.226716	0.020423	0.006626	0	0	0.00793	0.041776	0	0	0	0	6.54418	7.03413	0.029068	0.037538	0.081388	1.01833	0.024504	0.028526	0.225202	0.013524	0	0.024853	0	0	6.78916	0.033303	0.549857	0.026515	Y	91.87	0	0	0	0	1	0	0
	GS_00244	Biological Process: protein glycosylation (GO:0006486), Cellular Component: membrane (GO:0016020), Molecular Function: fucosyltransferase activity (GO:0008417)	IPR001503-Glycosyl transferase, family 10	-	bmy:Bm1_53055 Fucosyl transferase family protein%128%55.46875%2e-33	-	-	-	-	-	1.31208	1.49575	1.34707	4.4348	0.340113	2.65027	0.610615	1.77845	0.095247	0	0.084451	0.070023	6.68048	3.05366	0.986707	0.675685	12.0958	9.46617	5.57471	8.70779	1.40391	2.89094	1.49519	1.19453	0.047623	0.077237	4.86707	0.831196	10.781	7.14125	Y	98.06	0	0	0	0	0	1	1
	GS_00245	Biological Process: ion transport (GO:0006811), Biological Process: transport (GO:0006810), Cellular Component: integral to membrane (GO:0016021), Cellular Component: membrane (GO:0016020), Cellular Component: postsynaptic membrane (GO:0045211), Molecular Function: extracellular ligand-gated ion channel activity (GO:0005230), Molecular Function: ion channel activity (GO:0005216), Molecular Functi…	IPR002394-Nicotinic acetylcholine receptor IPR006201-Neurotransmitter-gated ion-channel IPR006202-Neurotransmitter-gated ion-channel ligand-binding	-	Channels and Transporters%gnl|TC-DB|P48182%1%Channel/pores%1.A.%alpha-type channels%1.A.9%" Neurotransmitter Receptor, Cys loop, Ligand-gated Ion Channel (LIC) Family."%1.A.9.1.2%" Neurotransmitter Receptor, Cys loop, Ligand-gated Ion Channel (LIC) Family."%Acetylcholine receptor subunit beta-type acr-2 - Caenorhabditis elegans.%91%52.74725275%5.00E-25	Y	-	-	-	-	0.278218	1.41025	0.988818	0.06184	0	0	0	0	0	0.10515	0.072262	0	4.14974	8.05016	0.224472	0.138891	0	0.857882	0.539092	0	0.844234	0.525329	0	0	0.052575	0.036131	6.09995	0.181681	0.428941	0.269546	Y	99.44	0	0	0	0	1	0	0
	GS_00247	Biological Process: regulation of transcription, DNA-dependent (GO:0006355), Cellular Component: nucleus (GO:0005634), Molecular Function: transcription regulator activity (GO:0030528)	IPR011598-Helix-loop-helix DNA-binding IPR001092-Helix-loop-helix DNA-binding domain	K09083-atonal protein 1/7	bmy:Bm1_33250 Helix-loop-helix DNA-binding domain containing protein%149%57.0469798657718%3e-35	-	-	-	-	-	0	0	0	0.056318	0	0	0	0	0	0	0	0	0	0.031596	0	0	0	0	0	0	0	0.028159	0	0	0	0	0.015798	0	0	0	Y	53.54	0	0	0	0	0	0	0
	GS_00248	Biological Process: protein modification process (GO:0006464), Cellular Component: intracellular (GO:0005622), Molecular Function: acid-amino acid ligase activity (GO:0016881), Molecular Function: protein binding (GO:0005515)	IPR018029-C2 membrane targeting protein IPR000569-HECT IPR008973-C2 calcium/lipid-binding domain, CaLB IPR000008-C2 calcium-dependent membrane targeting IPR001202-WW/Rsp5/WWP	K10591-E3 ubiquitin-protein ligase NEDD4	Channels and Transporters%gnl|TC-DB|Q8CFI0%8%Accessory factors involved in transport%8.A.%Auxillary transport proteins%8.A.3% Cytoplasmic Membrane-Periplasmic Auxiliary-1 (MPA1) Protein with Cytoplasmic (C) Domain (MPA1-C or MPA1+C) Family.%8.A.30.1.1% Cytoplasmic Membrane-Periplasmic Auxiliary-1 (MPA1) Protein with Cytoplasmic (C) Domain (MPA1-C or MPA1+C) Family.; Nedd4-Family Interacting Prote…	-	Y	Y	-	-	10.6101	10.2378	4.25056	3.32279	8.17277	6.79608	11.381	11.8066	3.93313	3.1081	6.82574	8.90616	36.5124	22.6128	3.26857	1.21999	23.7881	28.4362	18.6538	14.3013	10.4239	3.78667	7.48443	11.5938	3.52061	7.86595	29.5626	2.24428	26.1121	16.4776	Y	100	0	0	0	0	1	0	1
	GS_00249	Biological Process: translational initiation (GO:0006413), Molecular Function: RNA binding (GO:0003723), Molecular Function: translation initiation factor activity (GO:0003743)	IPR016027-Nucleic acid-binding, OB-fold-like IPR012340-Nucleic acid-binding, OB-fold IPR001253-Translation initiation factor 1A (eIF-1A) IPR006196-RNA-binding domain, S1, IF1 type	K15025-probable RNA-binding protein EIF1AD	bmy:Bm1_22645 obelix%203%51.7241379310345%2e-47	-	-	-	-	-	1.4612	1.78875	0.341236	0.566497	0.783154	0.406976	3.50244	0.485394	0.226911	0.26335	0.977718	0.536639	0.574088	0.366761	1.31776	0.466723	0.852851	1.24917	2.24928	3.45533	1.62498	0.453866	0.595065	1.99392	0.245131	0.757179	0.470424	0.892243	1.05101	2.85231	Y	99.84	0	0	0	0	0	1	0
	GS_00250	-	-	-	sp|A5WUT8|K1632_DANRE%%UPF0493 protein KIAA1632 homolog OS=Danio rerio GN=si:dkey-165i4.3 PE=3 SV=1%%0	-	Y	-	Y	-	1.27646	2.47946	1.56662	0.059631	4.29169	2.68266	3.00549	2.82384	1.61149	1.17087	4.51596	2.53108	2.317	4.16014	1.03192	0.359114	3.60283	4.42366	2.76387	2.4867	1.87796	0.813126	3.48718	2.91466	1.39118	3.52352	3.23857	0.695519	4.01325	2.62528	Y	98.99	0	0	0	0	0	0	0
	GS_00251	-	-	-	bmy:Bm1_17100 tumor endothelial marker 3 precursor%448%70.3125%0.0	-	-	Y	-	-	8.26975	12.5001	9.08998	0.527847	3.1136	5.7554	5.85106	2.14051	0.146372	0.237773	1.86402	1.10407	5.8338	8.88404	5.99776	5.6745	3.05605	3.14011	4.96414	2.56484	10.3849	4.80891	4.4345	3.99579	0.192072	1.48404	7.35892	5.83613	3.09808	3.76449	Y	100	0	0	0	0	0	0	0
	GS_00252	-	-	-	Hypothetical protein	-	-	-	-	Y	0.701109	0.514914	0.119986	0	0.236065	0	1.26749	0.186996	0.049024	0.110834	0.382207	0.1823	0.363451	0.385966	0.340745	0.352858	0.026365	0.230842	0.215433	0.116583	0.608012	0.059993	0.118033	0.727242	0.079929	0.282254	0.374709	0.346801	0.128604	0.166008	Y	98.59	0	0	0	0	0	0	0
	GS_00254	-	-	-	sp|Q09954|YSR6_CAEEL%%Uncharacterized protein F59B10.6 OS=Caenorhabditis elegans GN=F59B10.6 PE=2 SV=1%%2.7e-33	-	-	Y	-	-	0.113513	0.243047	0.374423	0	0.285292	0.167578	0.281517	0	0	0	0	0	0.965417	0.2633	0.356894	0.170172	0	0	0.243	0	0.17828	0.187212	0.226435	0.140759	0	0	0.614358	0.263533	0	0.1215	Y	98.81	0	0	0	0	0	0	0
	GS_00255	Molecular Function: binding (GO:0005488)	IPR016024-Armadillo-type fold IPR011989-Armadillo-like helical IPR015016-Splicing factor 3B subunit 1	K12828-splicing factor 3B subunit 1	bmy:Bm1_54945 Splicing factor 3B subunit 1; K12828 splicing factor 3B subunit 1%1085%94.4700460829493%0.0	-	Y	Y	-	-	0.501905	0.466881	1.02201	0.101594	1.17585	1.14629	1.02033	0.690293	0.89644	0.505859	2.91052	2.04394	1.00052	2.04506	4.05018	3.68749	2.68006	2.11032	1.80514	0.688338	0.484393	0.5618	1.16107	0.855314	0.70115	2.47723	1.52279	3.86883	2.39519	1.24674	Y	100	0	0	1	1	0	0	0
	GS_00256	Biological Process: ion transport (GO:0006811), Biological Process: transport (GO:0006810), Cellular Component: integral to membrane (GO:0016021), Cellular Component: membrane (GO:0016020), Cellular Component: postsynaptic membrane (GO:0045211), Molecular Function: extracellular ligand-gated ion channel activity (GO:0005230)	IPR018000-Neurotransmitter-gated ion-channel, conserved site IPR006201-Neurotransmitter-gated ion-channel IPR006202-Neurotransmitter-gated ion-channel ligand-binding IPR006029-Neurotransmitter-gated ion-channel transmembrane domain	K05312-nicotinic acetylcholine receptor, invertebrate	Channels and Transporters%gnl|TC-DB|P36544%1%Channel/pores%1.A.%alpha-type channels%1.A.9%" Neurotransmitter Receptor, Cys loop, Ligand-gated Ion Channel (LIC) Family."%1.A.9.1.1%" Neurotransmitter Receptor, Cys loop, Ligand-gated Ion Channel (LIC) Family."%"NEURONAL ACETYLCHOLINE RECEPTOR PROTEIN, ALPHA-7 CHAIN PRECURSOR - Homo sapiens (Human)."%202%28.71287129%1.00E-22	-	-	Y	-	-	0.064547	0.023056	0	0.278279	0.158868	0.398527	0.01586	0.094493	0	0	0	0	0	0	0	0.08884	0	0.039292	0	0	0.043801	0.13914	0.278698	0.055176	0	0	0	0.04442	0.019646	0	Y	92.05	0	1	0	0	0	0	0
	GS_00257	Biological Process: trehalose biosynthetic process (GO:0005992), Molecular Function: catalytic activity (GO:0003824)	IPR023214-HAD-like domain IPR001830-Glycosyl transferase, family 20	-	bmy:Bm1_40170 Trehalose 6-phosphate synthase protein 1%1100%79.8181818181818%0.0	-	Y	-	-	-	0.94928	1.02598	1.28666	0.104907	0.402765	0.423875	0.356853	0.804679	0.225511	0.165778	0.585934	0.453336	5.61697	7.30486	1.15466	0.113865	3.02968	2.35918	0.808639	0.34727	0.987632	0.695781	0.41332	0.580766	0.195644	0.519635	6.46092	0.634261	2.69443	0.577954	Y	98.13	0	0	0	0	1	0	1
	GS_00261	-	IPR005135-Endonuclease/exonuclease/phosphatase	-	sp|Q9GUC9|YFEF9_CAEEL%%Uncharacterized protein F14F9.5 OS=Caenorhabditis elegans GN=F14F9.5 PE=1 SV=2%%2.2e-179	Y	-	-	-	-	1.92972	2.85604	1.26028	2.3985	17.188	0.101392	0.544531	0.184012	0.12256	1.32149	1.45482	0.658575	0.042334	0	0.697639	0.862124	0.024072	0	0	0	2.39288	1.82939	8.6447	0.364271	0.722023	1.0567	0.021167	0.779881	0.012036	0	Y	100	0	0	0	0	0	0	0
	GS_00262	Molecular Function: protein binding (GO:0005515)	IPR001478-PDZ/DHR/GLGF	-	sp|O55164|MPDZ_RAT%%Multiple PDZ domain protein OS=Rattus norvegicus GN=Mpdz PE=1 SV=1%%4.8e-279	-	-	-	-	-	0.158028	0.034584	0.030635	1.33397	0	0	0	0	0	0	0	0.021731	0.726902	1.71052	49.8925	46.0154	0.311795	0.029469	1.22725	0.404321	0.096306	0.682304	0	0	0	0.010866	1.21871	47.9539	0.170632	0.815787	Y	98.37	0	0	0	1	0	0	0
	GS_00263	-	IPR000408-Regulator of chromosome condensation, RCC1 IPR009091-Regulator of chromosome condensation/beta-lactamase-inhibitor protein II	-	sp|O95714|HERC2_HUMAN%%E3 ubiquitin-protein ligase HERC2 OS=Homo sapiens GN=HERC2 PE=1 SV=1%%1.2e-282	-	Y	-	-	-	0.21701	0.478409	0.368467	0.071778	0	0.243622	0.029077	0	0	0	0	0	0	0.040269	0	0	6.74829	5.09818	0.022462	0	0.347709	0.220122	0.121811	0.014538	0	0	0.020135	0	5.92324	0.011231	Y	99.35	0	0	0	0	0	0	1
	GS_00264	Biological Process: metabolic process (GO:0008152), Molecular Function: acyltransferase activity (GO:0008415)	IPR002123-Phospholipid/glycerol acyltransferase	K13514-lysophosphatidylglycerol acyltransferase 1	cel:K07B1.5 acl-14; ACyLtransferase-like family member (acl-14); K13514 lysophosphatidylglycerol acyltransferase 1 [EC:2.3.1.-]%309%63.7540453074434%1e-110	-	Y	Y	-	-	2.50841	2.21816	1.2407	0.510179	0.841332	2.95445	2.04728	1.49497	0.112755	0.226405	0.776602	0.367619	0.900368	1.90939	0.922111	0.525533	1.73436	1.77306	2.87312	4.90022	2.36329	0.875441	1.89789	1.77113	0.16958	0.572111	1.40488	0.723822	1.75371	3.88667	Y	98.29	0	0	0	0	0	1	0
	GS_00265	-	-	-	bmy:Bm1_34885 Mediator complex subunit rgr-1%295%65.7627118644068%1e-108	-	Y	-	Y	-	1.90746	0.46592	1.81085	0.155704	3.71551	2.00108	1.34414	2.52544	1.44411	2.18069	2.63453	4.72351	3.1389	3.92905	3.8677	0.380386	2.70069	2.82577	4.16878	0.889259	1.18669	0.983276	2.8583	1.93479	1.8124	3.67902	3.53397	2.12404	2.76323	2.52902	Y	80.13	0	0	0	0	0	0	0
	GS_00266	-	IPR012435-Protein of unknown function DUF1632, TMEM144	-	Channels and Transporters%gnl|TC-DB|Q10000%2%Electorchemical potential-driven transporters%2.A.%"Porters (uniporters, symporters, antiporters)"%2.A.7% Drug/Metabolite Transporter (DMT) Superfamily.%2.A.7.8.1% Drug/Metabolite Transporter (DMT) Superfamily.%Hypothetical 95.2 kDa protein R144.6 in chromosome III - Caenorhabditis elegans.%342%41.22807018%5.00E-76	-	-	Y	-	-	1.82734	2.52846	1.62534	1.63434	0.011188	0.014082	0	0.508271	0	0	0	0	0	0	0	0	0.087119	0.016372	0.038798	0	2.1779	1.62984	0.012635	0.254135	0	0	0	0	0.051745	0.019399	Y	100	1	0	0	0	0	0	0
	GS_00267	Biological Process: intracellular protein transport (GO:0006886), Molecular Function: binding (GO:0005488), Molecular Function: protein transporter activity (GO:0008565)	IPR016024-Armadillo-type fold IPR013598-Exportin-1/Importin-beta-like IPR011989-Armadillo-like helical IPR001494-Importin-beta, N-terminal	K14290-exportin-1	bmy:Bm1_24525 Importin-beta N-terminal domain containing protein; K14290 exportin-1%194%79.8969072164949%2e-85	-	Y	Y	Y	-	8.3688	21.0836	11.0166	0.789562	21.1362	13.0345	2.83235	13.4249	2.86371	2.5634	18.002	9.54119	13.2278	25.4354	9.88161	3.86392	15.7193	12.3149	9.15334	9.71487	14.7262	5.90306	17.0854	8.12863	2.71355	13.7716	19.3316	6.87276	14.0171	9.43411	Y	98.45	0	0	0	0	0	0	0
	GS_00268	-	IPR019402-Frag1/DRAM/Sfk1	-	sp|Q9UHJ9|PGAP2_HUMAN%%Post-GPI attachment to proteins factor 2 OS=Homo sapiens GN=PGAP2 PE=2 SV=1%%6.7e-117	-	-	Y	-	-	0.230365	0.137374	0.634818	0.510179	0.022376	0.108433	0.072692	0.164119	0	0.46702	2.02596	2.92586	0	0.01363	0.142112	0.349104	0	0.072036	0	0	0.183869	0.572498	0.065404	0.118405	0.23351	2.47591	0.006815	0.245608	0.036018	0	Y	98.02	0	0	1	0	0	0	0
	GS_00269	Biological Process: transport (GO:0006810), Cellular Component: intracellular (GO:0005622)	IPR001666-Phosphatidylinositol transfer protein IPR023393-START-like domain	-	sp|P53810|PIPNA_MOUSE%%Phosphatidylinositol transfer protein alpha isoform OS=Mus musculus GN=Pitpna PE=1 SV=2%%5.7e-128	-	Y	-	-	-	0.428456	0.93088	0.393144	0.051901	1.35709	0.751991	2.03406	0.203905	0.757072	0.629956	0.930704	0.581309	0.339703	0.324014	0.452173	0.505512	2.00374	1.01996	0.371647	0.605242	0.679668	0.222523	1.05454	1.11898	0.693514	0.756006	0.331858	0.478843	1.51185	0.488444	Y	93.26	0	0	0	0	0	0	0
	GS_00270	-	IPR012879-Protein of unknown function DUF1682	-	bmy:Bm1_55015 CG17593-PA%189%68.2539682539683%1e-68	-	Y	-	-	-	3.30523	4.18848	3.26599	0.324659	1.61218	1.94194	4.51353	3.24955	3.04439	3.41692	4.0998	4.17903	16.4162	10.0841	6.95701	2.33111	2.86576	6.52252	5.97086	1.83557	3.74685	1.79533	1.77706	3.88154	3.23066	4.13941	13.2501	4.64406	4.69414	3.90321	Y	95.4	0	0	0	0	1	0	0
	GS_00271	-	IPR004294-Carotenoid oxygenase	-	sp|Q9I993|BCDO1_CHICK%%Beta,beta-carotene 15,15'-monooxygenase OS=Gallus gallus GN=BCMO1 PE=1 SV=1%%7e-87	-	Y	-	-	-	0.121303	0.070128	0.09701	0.013251	0	0	0.01586	0.017904	0	0	0.037437	0.025957	0.062984	0.02664	0.009689	0	0.034389	0.058938	0	0	0.095716	0.055131	0	0.016882	0	0.031697	0.044812	0.004845	0.046664	0	Y	84.34	1	0	0	0	0	0	0
	GS_00272	-	-	K09881-acylglycerol kinase	sp|Q10123|YSM3_CAEEL%%Uncharacterized protein F52C9.3 OS=Caenorhabditis elegans GN=F52C9.3 PE=2 SV=2%%7e-156	-	-	-	-	-	0.235929	0.011528	0.224654	0.026503	0.134255	0.152088	0.03172	0.258611	0.065832	0.056838	0.135818	0.114692	0.902433	0.923098	3.70944	1.24126	0.302624	0.2554	0.375731	0.220764	0.123728	0.125578	0.143172	0.145166	0.061335	0.125255	0.912765	2.47535	0.279012	0.298248	Y	98.8	0	0	0	1	0	0	0
	GS_00274	Molecular Function: calcium ion binding (GO:0005509)	IPR002048-Calcium-binding EF-hand IPR018247-EF-Hand 1, calcium-binding site IPR018249-EF-HAND 2 IPR018248-EF-hand IPR011992-EF-hand-like domain	-	Channels and Transporters%gnl|TC-DB|P06704%9%Incompletely characterized transport systems%9.A.%Recognized transporters of unknown biochemical mechanism%9.A.1% Non ABC Multidrug Exporter (N-MDE) Family.%9.A.14.1.1% Non ABC Multidrug Exporter (N-MDE) Family.; Nuclear Pore Complex (NPC) Family.%Cell division control protein 31 - Saccharomyces cerevisiae (Baker's yeast).%132%36.36363636%8.00E-17	-	-	-	-	-	0.448487	0.285316	0.054462	0.281592	0.071603	0.059145	0.25244	0.084546	0	0	0	0	0.021683	0.208781	0.274534	0	0.097436	0	0.129668	0.079376	0.366902	0.168027	0.065374	0.168493	0	0	0.115232	0.137267	0.048718	0.104522	Y	93.63	0	0	0	0	0	0	0
	GS_00275	Biological Process: protein phosphorylation (GO:0006468), Molecular Function: ATP binding (GO:0005524), Molecular Function: protein kinase activity (GO:0004672), Molecular Function: protein serine/threonine kinase activity (GO:0004674), Molecular Function: transferase activity, transferring phosphorus-containing groups (GO:0016772)	IPR002290-Serine/threonine-protein kinase domain IPR017442-Serine/threonine-protein kinase-like domain IPR000719-Protein kinase, catalytic domain IPR011009-Protein kinase-like domain	-	ks-sarfari_kinase%uniprot_trembl Q6FHX4) MAP2K4 protein... at 99%STE%STE7%MEK4%9606%hMKK4_1066%132%44.6969696969697%2e-27	-	Y	-	-	-	0.243719	0.732023	0.183808	0.10049	6.42634	0.871689	3.65047	0.413778	0.063731	0.480282	0.772249	0.251116	1.0697	1.17215	0.936645	0.160162	0.435596	0.209559	0.334891	0.086817	0.487871	0.142149	3.64901	2.03213	0.272007	0.511682	1.12093	0.548404	0.322577	0.210854	Y	94.9	0	0	0	0	0	0	0
	GS_00277	Biological Process: microtubule-based process (GO:0007017), Cellular Component: microtubule associated complex (GO:0005875)	IPR001372-Dynein light chain, type 1/2 IPR019763-Dynein light chain, type 1/2, conserved site	-	cbr:CBG06231 Cbr-dlc-2; C. briggsae CBR-DLC-2 protein%86%58.1395348837209%2e-23	-	-	-	-	-	0.330523	0.268024	0.037442	0.253985	0	0	0.06344	0	0	0	0.022636	0	0.183791	0.172849	0	0	0.055023	0.085133	0	0	0.299274	0.145714	0	0.03172	0	0.011318	0.17832	0	0.070078	0	Y	74.22	1	0	0	0	1	0	0
	GS_00278	Molecular Function: binding (GO:0005488)	IPR016024-Armadillo-type fold IPR011989-Armadillo-like helical	-	bmy:Bm1_25830 4930438O05Rik protein%205%52.1951219512195%1e-60	Y	-	-	-	-	0.061208	0.081656	0.142111	0	0	0	0	0	0	0	0.024378	0	0.365516	0.307286	0	0	0	0.045841	0	0	0.071432	0.071055	0	0	0	0.012189	0.336401	0	0.022921	0	Y	86.75	0	0	0	0	1	0	0
	GS_00280	-	-	-	C05C8.9a%CE28884 WBGene00015466 status:Confirmed UniProt:Q95X94_CAEEL protein_id:AAK95869.1%HMM_hit%1.5e-96	-	-	-	-	-	0.245945	0.370815	0.222101	0	0.079434	0.471754	0.437475	0.079573	0.184891	0.218827	0.087063	0.085717	1.91535	2.19127	1.15304	0.693203	0.394329	0.990494	1.05164	0.024805	0.30838	0.111051	0.275594	0.258524	0.201859	0.08639	2.05331	0.923122	0.692411	0.538222	Y	97.46	0	0	0	0	1	0	0
	GS_00281	-	-	-	Hypothetical protein	-	Y	-	-	Y	1.92082	2.55055	3.45576	2.63372	2.71083	3.76981	2.55612	2.64281	1.70814	1.44937	6.2668	4.73317	6.80645	11.4322	3.18459	0.493	6.84802	5.69738	2.70771	2.22501	2.23569	3.04474	3.24032	2.59947	1.57875	5.49998	9.11931	1.8388	6.2727	2.46636	Y	80.95	0	0	1	0	1	0	0
	GS_00282	-	-	-	Hypothetical protein	-	-	-	-	Y	1.55802	0.571593	0.342938	0.520117	0.428497	0.664681	1.48424	0.767877	0.430711	0.221669	0.616406	0.782926	9.19573	8.37665	4.76882	2.31234	0.811584	1.94497	1.73265	0.306342	1.06481	0.431527	0.546589	1.12606	0.32619	0.699666	8.78619	3.54058	1.37828	1.0195	Y	98.58	0	0	0	0	1	0	0
	GS_00284	Biological Process: regulation of transcription, DNA-dependent (GO:0006355), Biological Process: steroid hormone mediated signaling pathway (GO:0043401), Cellular Component: nucleus (GO:0005634), Molecular Function: DNA binding (GO:0003677), Molecular Function: ligand-dependent nuclear receptor activity (GO:0004879), Molecular Function: sequence-specific DNA binding (GO:0043565), Molecular Functi…	IPR000536-Nuclear hormone receptor, ligand-binding, core IPR001723-Steroid hormone receptor IPR008946-Nuclear hormone receptor, ligand-binding IPR001628-Zinc finger, nuclear hormone receptor-type IPR013088-Zinc finger, NHR/GATA-type	K08704-hepatocyte nuclear factor 4	cel:K10C3.6 nhr-49; Nuclear Hormone Receptor family member (nhr-49); K08704 hepatocyte nuclear factor 4%414%74.8792270531401%1e-169	-	-	-	-	-	5.08583	13.8412	10.5834	0.416315	7.80805	5.33153	8.6821	10.7403	13.1518	9.48438	36.9583	22.4791	18.2645	23.915	5.23229	1.44647	10.5758	14.2516	8.12825	7.01485	9.46351	5.49986	6.56979	9.71121	11.3181	29.7187	21.0897	3.33938	12.4137	7.57155	Y	95.48	0	0	1	0	0	0	0
	GS_00285	Cellular Component: nucleus (GO:0005634)	IPR000953-Chromo domain/shadow IPR023780-Chromo domain IPR016197-Chromo domain-like	K11367-chromodomain-helicase-DNA-binding protein 1	bmy:Bm1_28925 Type III restriction enzyme, res subunit family protein; K11367 chromodomain-helicase-DNA-binding protein 1 [EC:3.6.4.12]%336%65.7738095238095%1e-128	-	-	-	-	-	0.409537	1.11437	1.2424	0.03092	1.06733	0.591453	0.553783	0.913097	0.345269	0.557013	0.742648	1.13244	2.38618	2.37713	5.37279	2.63892	3.63379	2.81431	0.863773	0.510983	0.761951	0.636662	0.82939	0.73344	0.451141	0.937542	2.38166	4.00586	3.22405	0.687378	Y	97.68	0	0	0	1	0	0	1
	GS_00287	-	-	-	Hypothetical protein	-	-	-	-	Y	0.504131	0.83001	0.210188	0.227482	0.783154	0.92661	0.979363	0.327243	0.115557	0.311662	0.430091	0.4473	0.467737	0.382249	0.465093	0.102604	0	0.201373	0.786176	0.458892	0.667071	0.218835	0.854882	0.653303	0.213609	0.438696	0.424993	0.283848	0.100687	0.622534	Y	73.25	0	1	0	0	0	0	0
	GS_00290	Molecular Function: protein binding (GO:0005515), Molecular Function: ubiquitin-protein ligase activity (GO:0004842), Molecular Function: zinc ion binding (GO:0008270)	IPR001965-Zinc finger, PHD-type IPR013083-Zinc finger, RING/FYVE/PHD-type IPR013993-Zinc finger, N-recognin, metazoa IPR011011-Zinc finger, FYVE/PHD-type IPR003126-Zinc finger, N-recognin	K11979-E3 ubiquitin-protein ligase UBR7	bmy:Bm1_05425 Zinc finger in N-recognin family protein; K11979 E3 ubiquitin-protein ligase UBR7%243%48.559670781893%7e-52	-	-	-	-	-	0.832428	0.210385	0.713957	0.302574	0.421785	0.901262	0.688594	0.740026	0.665327	0.498281	0.31778	0.734031	4.13632	3.35475	3.14583	0.68069	0.80012	1.70921	1.94196	0.240608	0.521406	0.508265	0.661523	0.71431	0.581804	0.525905	3.74553	1.91326	1.25467	1.09128	Y	92.38	0	0	0	0	1	0	0
	GS_00291	-	-	-	sp|P49671|FER1_ASCSU%%Putative FERT-1 protein OS=Ascaris suum GN=FERT-1 PE=2 SV=1%%2.7e-87	-	Y	Y	-	-	0	0	0	0	0	0	0	0	0	0	0	0	0	0.028498	0	0	0	0.037655	0.093933	0	0	0	0	0	0	0	0.014249	0	0.018828	0.046966	Y	70.57	0	0	0	0	0	0	0
	GS_00292	-	IPR023636-Urocanase conserved site IPR023637-Urocanase domain	K01712-urocanate hydratase	sp|B7V3J3|HUTU_PSEA8%%Urocanate hydratase OS=Pseudomonas aeruginosa (strain LESB58) GN=hutU PE=3 SV=1%%3.8e-269	-	Y	-	-	-	6.37453	4.73509	2.33844	4.99026	0.006713	0	0	0.163124	0	0	0	0.007847	0.346931	0.324014	0.130807	0.205208	0.087119	0	0.058197	0.016123	5.55481	3.66435	0.003356	0.081562	0	0.003924	0.335472	0.168008	0.04356	0.03716	Y	100	1	0	0	0	0	0	0
	GS_00293	Biological Process: lipid metabolic process (GO:0006629), Cellular Component: cytoplasm (GO:0005737), Cellular Component: integral to membrane (GO:0016021), Molecular Function: oxidoreductase activity, acting on the CH-CH group of donors (GO:0016627)	IPR001104-3-oxo-5-alpha-steroid 4-dehydrogenase, C-terminal	K10258-enoyl reductase	cbr:CBG11196 Cbr-art-1; C. briggsae CBR-ART-1 protein; K10258 enoyl reductase [EC:1.3.1.-]%220%67.2727272727273%8e-89	-	Y	Y	-	-	7.19472	11.1485	3.76636	5.68485	5.16434	3.89655	7.2798	5.44277	2.37487	2.39478	7.24713	4.68246	6.13014	7.32469	7.3462	3.97027	14.0342	9.59387	7.53198	6.36	9.17159	4.7256	4.53045	6.36128	2.38482	5.9648	6.72741	5.65824	11.814	6.94599	Y	91.32	0	0	0	0	0	0	1
	GS_00296	-	-	-	Hypothetical protein	-	-	-	-	Y	0.244832	0.33431	0.04425	0.060736	0.041395	0.022532	0.048902	0	0.025913	0	0.015671	0.010866	0	0	0	0	0	0	0.056155	0	0.289571	0.052493	0.031963	0.024451	0.012956	0.013268	0	0	0	0.028078	Y	54.76	1	0	0	0	0	0	0
	GS_00298	Biological Process: metabolic process (GO:0008152), Molecular Function: catalytic activity (GO:0003824)	IPR002591-Type I phosphodiesterase/nucleotide pyrophosphatase/phosphate transferase IPR017850-Alkaline-phosphatase-like, core domain IPR017849-Alkaline phosphatase-like, alpha/beta/alpha	K05288-phosphatidylinositol glycan, class O	Channels and Transporters%gnl|TC-DB|P36051%9%Incompletely characterized transport systems%9.A.%Recognized transporters of unknown biochemical mechanism%9.A.6% ATP Exporter (ATP-E) Family.%9.A.6.1.1% ATP Exporter (ATP-E) Family.%GPI-anchor biosynthetic protein MCD4 - Saccharomyces cerevisiae (Baker's yeast).%177%29.37853107%1.00E-09	-	-	Y	-	-	3.11493	3.29314	1.17433	2.68451	1.32129	1.4561	1.23048	1.17071	0.715051	0.720897	1.95631	1.62863	21.6997	23.8314	1.89428	0.290294	4.03843	3.43971	1.555	0.833448	3.20404	1.92942	1.3887	1.2006	0.717974	1.79247	22.7655	1.09229	3.73907	1.19422	Y	100	0	0	0	0	1	0	0
	GS_00299	Biological Process: ATP biosynthetic process (GO:0006754), Biological Process: calcium ion transmembrane transport (GO:0070588), Biological Process: cation transport (GO:0006812), Biological Process: metabolic process (GO:0008152), Cellular Component: membrane (GO:0016020), Molecular Function: ATP binding (GO:0005524), Molecular Function: ATPase activity, coupled to transmembrane movement of ions…	IPR001757-ATPase, P-type, K/Mg/Cd/Cu/Zn/Na/Ca/Na/H-transporter IPR006408-ATPase, P-type, calcium-transporting, PMCA-type IPR018303-ATPase, P-type phosphorylation site IPR006068-ATPase, P-type cation-transporter, C-terminal IPR023300-ATPase, P-type, cytoplasmic transduction domain A IPR022141-Plasma membrane calcium transporter ATPase C-terminal IPR023298-ATPase, P-type, transmembrane domain IPR02…	K01537-Ca2+-transporting ATPase	Channels and Transporters%gnl|TC-DB|O45215%3%Primary active transporters%3.A.%P-P-bond-hydrolysis-driven transporters%3.A.3% P-type ATPase (P-ATPase) Superfamily.%3.A.3.2.15% P-type ATPase (P-ATPase) Superfamily.%Cation-transporting ATPase - Caenorhabditis elegans.%1148%58.01393728%0	-	Y	Y	Y	-	4.83988	7.30486	7.52846	1.25446	3.3519	0.640741	13.0555	4.92655	3.09972	2.3531	15.0619	6.60567	4.5101	6.4369	1.73764	2.65644	8.9022	15.4386	2.61174	5.42609	6.07237	4.39146	1.99632	8.99104	2.72641	10.8338	5.4735	2.19704	12.1704	4.01891	Y	100	0	0	0	0	0	0	0
	GS_00300	-	-	-	Hypothetical protein	-	-	-	-	Y	0	0	0	0	0	0	0	0	0	0	0	0	0	0	0.781614	0.269023	0	0	0	0	0	0	0	0	0	0	0	0.525318	0	0	Y	91.4	0	0	0	1	0	0	0
	GS_00301	Molecular Function: nucleic acid binding (GO:0003676), Molecular Function: nucleotide binding (GO:0000166)	IPR000504-RNA recognition motif domain IPR012677-Nucleotide-binding, alpha-beta plait	K12900-FUS-interacting serine-arginine-rich protein 1	Channels and Transporters%gnl|TC-DB|Q9Y5S9%3%Primary active transporters%3.A.%P-P-bond-hydrolysis-driven transporters%3.A.1% ATP-binding Cassette (ABC) Superfamily.%3.A.18.1.1% ATP-binding Cassette (ABC) Superfamily.; Nuclear mRNA Exporter (mRNA-E) Family.%RNA-binding protein 8A - Homo sapiens (Human).%81%33.33333333%2.00E-09	-	-	-	-	-	0	0	0	0	0	0	0	0	0	0	0	0	0.106351	0	1.07068	2.30484	0	0	0.654466	0	0	0	0	0	0	0	0.053175	1.68776	0	0.327233	Y	91.79	0	0	0	1	0	0	0
	GS_00303	Cellular Component: membrane (GO:0016020), Molecular Function: hedgehog receptor activity (GO:0008158)	IPR003392-Patched	-	sp|Q98864|PTC1_DANRE%%Protein patched homolog 1 OS=Danio rerio GN=ptch1 PE=2 SV=1%%1.6e-147	-	Y	Y	-	-	0.210333	0.503386	0.289327	0.01546	0.035801	0.128148	0.006608	0.135274	0.136567	0.140201	0.201116	0.007847	6.54005	13.2176	0.508695	0.277782	0.40006	1.96134	0.217475	0.073175	0.356859	0.152394	0.081975	0.070941	0.138384	0.104481	9.87885	0.393238	1.1807	0.145325	Y	91.38	0	0	0	0	1	0	0
	GS_00304	-	-	-	Y71G12A.2b%CE30322 WBGene00022138 status:Partially_confirmed UniProt:B1V899_CAEEL protein_id:ACB45673.1%HMM_hit%3.9e-69	-	-	-	-	-	0.060095	0.091263	0.765866	0.047484	0.779798	0.271787	0.226007	0.542089	0.345269	0.152516	1.08132	0.42074	0.863196	1.57856	1.07391	0.467974	2.74998	1.57169	0.284861	0.783838	0.075679	0.406675	0.525792	0.384048	0.248893	0.751031	1.22088	0.770943	2.16084	0.534349	Y	64.42	0	0	0	0	0	0	1
	GS_00307	Biological Process: oxygen transport (GO:0015671), Molecular Function: heme binding (GO:0020037), Molecular Function: iron ion binding (GO:0005506), Molecular Function: oxygen binding (GO:0019825)	IPR000971-Globin, subset IPR009050-Globin-like IPR012292-Globin	-	cel:Y15E3A.2 glb-28; GLoBin family member (glb-28)%181%48.6187845303867%2e-47	-	-	-	-	-	2.81557	3.10389	0.873087	3.10856	0.038039	1.03504	0.151993	0.731074	0.107853	0.064417	0	0.020524	0.106351	0.05266	0	0.171424	13.8416	8.35944	6.45481	7.35716	2.95973	1.99082	0.536541	0.441534	0.086135	0.010262	0.079505	0.085712	11.1005	6.90599	Y	99.66	0	0	0	0	0	1	1
	GS_00309	Biological Process: tubulin complex assembly (GO:0007021), Cellular Component: microtubule (GO:0005874), Molecular Function: unfolded protein binding (GO:0051082)	IPR004226-Tubulin binding cofactor A	-	bmy:Bm1_00990 Tubulin binding cofactor A family protein%108%48.1481481481481%7e-24	-	-	-	-	-	0.662159	0.530284	0.051058	0.033128	0.399409	0.084493	0.269622	0.178044	0	0.023683	0.228976	0	0.144554	0.034074	0.226087	0.180183	0.097436	0	0.15213	0.037207	0.596222	0.042093	0.241951	0.223833	0.011841	0.114488	0.089314	0.203135	0.048718	0.094669	Y	99.7	1	0	0	0	0	0	0
	GS_00311	-	IPR005336-Uncharacterised protein family UPF0041	-	sp|O01578|YXX3_CAEEL%%UPF0041 protein F53F10.3 OS=Caenorhabditis elegans GN=F53F10.3 PE=2 SV=2%%2.5e-55	-	-	Y	-	-	0.317169	0.745472	0.133601	0	0.117473	0.88718	0.555104	0.287456	0.091745	0.099467	0.114053	0	0.511103	0.908229	0.665341	0.09885	0.240724	0.515712	0.286903	0.190998	0.53132	0.066801	0.502327	0.42128	0.095606	0.057026	0.709666	0.382096	0.378218	0.238951	Y	100	0	0	0	0	0	0	0
	GS_00312	Biological Process: protein phosphorylation (GO:0006468), Molecular Function: ATP binding (GO:0005524), Molecular Function: protein kinase activity (GO:0004672), Molecular Function: protein serine/threonine kinase activity (GO:0004674), Molecular Function: transferase activity, transferring phosphorus-containing groups (GO:0016772)	IPR002290-Serine/threonine-protein kinase domain IPR017442-Serine/threonine-protein kinase-like domain IPR000719-Protein kinase, catalytic domain IPR011009-Protein kinase-like domain IPR008271-Serine/threonine-protein kinase, active site	K08829-male germ cell-associated kinase	ks-sarfari_kinase%male germ cell-associated kinase%CMGC%RCK%RCK%9606%hMAK_678%193%68.9119170984456%1e-86	-	Y	-	-	-	0.097933	0.075892	0.029784	1.13299	0	0.009858	0	0.025861	0	0	0	0	0.026846	0.031596	0.436024	0.077579	0	0	0.169487	0.043409	0.086912	0.581389	0.004929	0.012931	0	0	0.029221	0.256802	0	0.106448	Y	97.36	0	0	0	0	0	0	0
	GS_00313	-	-	-	Hypothetical protein	-	Y	-	-	Y	0	0	0.025529	0	0	0	0	0.025861	0	0.086204	0	0	0.062984	0	0	0	0	0	0.155193	0.112863	0	0.012764	0	0.012931	0.043102	0	0.031492	0	0	0.134028	Y	80.61	0	0	0	0	0	1	0
	GS_00315	Cellular Component: extracellular space (GO:0005615)	IPR001534-Transthyretin-like	-	cbr:CBG05998 Cbr-ttr-16; C. briggsae CBR-TTR-16 protein%115%37.3913043478261%1e-12	Y	-	-	-	-	3.2763	5.10303	0	0.10822	0.02797	0	0	0	0	0	0.060944	0.04467	44.3379	97.7437	0.040373	0	0.084827	14.3204	0.050029	0.303861	4.18966	0.05411	0.013985	0	0	0.052807	71.0408	0.020186	7.20262	0.176945	Y	100	0	0	0	0	1	0	0
	GS_00316	-	-	-	Hypothetical protein	-	-	Y	-	Y	0	0	0	0.332389	0	0	0	0.018899	0	0	0	0	0	0	9.85577	8.20582	0.0619	0	0.038798	0	0	0.166195	0	0.009449	0	0	0	9.03079	0.03095	0.019399	Y	100	0	0	0	1	0	0	0
	GS_00317	Biological Process: ion transport (GO:0006811), Cellular Component: integral to membrane (GO:0016021), Cellular Component: membrane (GO:0016020)	IPR006201-Neurotransmitter-gated ion-channel IPR015680-Glutamate-Gated Chloride Channel IPR006028-Gamma-aminobutyric acid A receptor IPR006029-Neurotransmitter-gated ion-channel transmembrane domain	-	Channels and Transporters%gnl|TC-DB|Q9TW41%1%Channel/pores%1.A.%alpha-type channels%1.A.9%" Neurotransmitter Receptor, Cys loop, Ligand-gated Ion Channel (LIC) Family."%1.A.9.4.2%" Neurotransmitter Receptor, Cys loop, Ligand-gated Ion Channel (LIC) Family."%Putative uncharacterized protein avr-15 - Caenorhabditis elegans.%88%64.77272727%1.00E-28	-	-	Y	-	-	1.7984	2.75421	1.57939	1.50955	1.24857	5.58078	1.59262	3.20181	0.10085	0	0.020895	0.028975	1.60249	0.044606	0.447329	1.13115	0.082534	0	1.07002	0	2.27631	1.54447	3.41468	2.39721	0.050425	0.024935	0.823548	0.789238	0.041267	0.535008	Y	96.88	0	0	0	0	0	0	0
	GS_00318	Biological Process: protein glycosylation (GO:0006486), Cellular Component: membrane (GO:0016020), Molecular Function: oligosaccharyl transferase activity (GO:0004576)	IPR003674-Oligosaccharyl transferase, STT3 subunit	K07151-dolichyl-diphosphooligosaccharide--protein glycosyltransferase	bmy:Bm1_32435 ITM1 protein; K07151 dolichyl-diphosphooligosaccharide--protein glycosyltransferase [EC:2.4.1.119]%691%76.410998552822%0.0	-	-	Y	-	-	7.10012	10.6287	5.96524	4.63026	7.03385	7.10448	14.0547	6.00177	4.41287	2.84948	11.2242	7.26063	16.9087	21.4815	5.98484	2.16845	24.6295	17.5064	11.0351	8.27866	8.86443	5.29775	7.06916	10.0282	3.63117	9.2424	19.1951	4.07664	21.0679	9.65686	Y	90.15	0	0	0	0	1	0	1
	GS_00319	-	IPR013260-mRNA splicing factor SYF2	K12868-pre-mRNA-splicing factor SYF2	bmy:Bm1_31420 GCIP-interacting protein p29; K12868 pre-mRNA-splicing factor SYF2%225%75.5555555555556%2e-97	-	-	-	-	-	1.13179	1.32955	0.260394	0.216439	1.28549	0.798462	0.749391	0.390901	0.235316	0.2283	0.296014	0.288542	1.93496	1.41686	4.86409	2.1697	0.445912	1.01505	1.38959	0.560593	1.23067	0.238417	1.04198	0.570146	0.231808	0.292278	1.67591	3.5169	0.730482	0.975093	Y	100	0	0	0	1	0	0	0
	GS_00320	Biological Process: metabolic process (GO:0008152), Molecular Function: N-acetyltransferase activity (GO:0008080)	IPR000182-GCN5-related N-acetyltransferase (GNAT) domain IPR016181-Acyl-CoA N-acyltransferase	K00670-peptide alpha-N-acetyltransferase	bmy:Bm1_15190 N-terminal acetyltransferase complex ARD1 subunit homolog%218%77.0642201834862%3e-92	-	-	-	Y	-	2.87344	3.71775	1.34112	2.19642	1.51037	1.8335	5.72286	1.44623	0.884534	1.53842	1.56191	1.3908	2.95407	2.51962	4.33441	1.84437	3.24289	3.27436	1.13026	0.773916	3.2956	1.76877	1.67194	3.58455	1.21148	1.47635	2.73685	3.08939	3.25863	0.952086	Y	85.54	0	0	0	0	0	0	0
	GS_00321	Biological Process: cell redox homeostasis (GO:0045454), Biological Process: oxidation-reduction process (GO:0055114), Cellular Component: cytoplasm (GO:0005737), Molecular Function: flavin adenine dinucleotide binding (GO:0050660), Molecular Function: oxidoreductase activity (GO:0016491)	IPR004099-Pyridine nucleotide-disulphide oxidoreductase, dimerisation IPR016156-FAD/NAD-linked reductase, dimerisation	K04727-programmed cell death 8 (apoptosis-inducing factor)	bmy:Bm1_41010 Pyridine nucleotide-disulphide oxidoreductase family protein; K04727 programmed cell death 8 (apoptosis-inducing factor) [EC:1.-.-.-]%198%65.6565656565657%5e-75	-	Y	-	Y	-	2.34371	1.71286	1.20922	0.700115	0.430735	2.16021	0.61458	1.54371	0.69264	0.359975	0.940281	0.964623	2.02273	2.16092	3.10869	0.558066	1.32283	1.64536	2.35649	0.854532	2.02828	0.954666	1.29547	1.07915	0.526307	0.952452	2.09182	1.83338	1.4841	1.60551	Y	95.19	0	0	0	0	0	0	0
	GS_00322	Biological Process: transmembrane transport (GO:0055085), Biological Process: transport (GO:0006810), Cellular Component: integral to membrane (GO:0016021), Molecular Function: transporter activity (GO:0005215)	IPR002645-Sulphate transporter/antisigma-factor antagonist STAS IPR011547-Sulphate transporter	K14453-solute carrier family 26, other	Channels and Transporters%gnl|TC-DB|P45380%2%Electorchemical potential-driven transporters%2.A.%"Porters (uniporters, symporters, antiporters)"%2.A.5% Zinc (Zn2+)-Iron (Fe2+) Permease (ZIP) Family.%2.A.53.2.2% Sulfate Permease (SulP) Family.; Zinc (Zn2+)-Iron (Fe2+) Permease (ZIP) Family.%SULFATE ANION TRANSPORTER 1 (CANALICULAR SULFATE TRANSPORTER) (SULFATE/CARBONATE ANTIPORTER) - Rattus norvegi…	-	Y	Y	-	-	0.267089	1.3334	0.94627	0.150182	9.19535	6.80594	14.8173	2.07386	0.981882	0.834573	6.78134	2.61076	0.870424	1.61945	0.137267	0.877139	0.123801	0.279958	0.139878	0.084337	0.800243	0.548226	8.00064	8.44559	0.908227	4.69605	1.24494	0.507203	0.201879	0.112108	Y	100	0	0	0	0	0	0	0
	GS_00323	Molecular Function: protein binding (GO:0005515)	IPR015943-WD40/YVTN repeat-like-containing domain	-	sp|Q8YTC2|Y2800_ANASP%%Uncharacterized WD repeat-containing protein alr2800 OS=Anabaena sp. (strain PCC 7120) GN=alr2800 PE=4 SV=1%%0	-	Y	-	-	-	0.214784	1.12397	0.468029	0.188832	0.279698	0.57033	0.429545	0.92006	0.053926	0.088099	0.452728	0.150911	0.119774	0.250909	0.093665	0	3.67505	1.63554	2.46676	4.38924	0.669378	0.328431	0.425014	0.674802	0.071013	0.301819	0.185341	0.046832	2.6553	3.428	Y	70.91	0	0	0	0	0	1	1
	GS_00324	Cellular Component: intracellular (GO:0005622), Molecular Function: binding (GO:0005488), Molecular Function: DNA binding (GO:0003677), Molecular Function: zinc ion binding (GO:0008270)	IPR015880-Zinc finger, C2H2-like IPR016024-Armadillo-type fold IPR007087-Zinc finger, C2H2-type IPR001606-ARID/BRIGHT DNA-binding domain	K11765-AT-rich interactive domain-containing protein 2	bmy:Bm1_18265 ARID/BRIGHT DNA binding domain containing protein; K11765 AT-rich interactive domain-containing protein 2%1149%59.5300261096606%0.0	-	-	-	-	-	0.281557	0.390028	0.599928	0	1.15124	0.315442	0.38593	0.59779	0.178588	0.140201	0.578098	0.505854	2.11153	3.58893	2.89714	2.89043	1.72404	1.96298	1.48761	0.228206	0.335792	0.299964	0.733339	0.49186	0.159394	0.541976	2.85023	2.89378	1.84351	0.857908	Y	99.79	0	0	0	1	1	0	0
	GS_00325	-	-	-	Hypothetical protein	Y	Y	-	-	Y	0.159141	1.01254	0	0.189937	0	0	0	0.122343	0.034317	0	0.042661	0	6.8746	10.4545	4.0518	0.609368	0.056169	1.08381	1.96952	0	0.585838	0.094968	0	0.061172	0.017158	0.02133	8.66457	2.33058	0.569991	0.984763	Y	99.26	0	0	0	0	1	0	0
	GS_00329	-	-	-	Hypothetical protein	-	-	-	-	Y	0	0	0.041697	0	0	0	0	0	0	0.046418	0.042661	0.088736	0	0	0	0	0	0	0	0	0	0.020849	0	0	0.023209	0.065698	0	0	0	0	Y	66.18	0	0	0	0	0	0	0
	GS_00330	Biological Process: metabolic process (GO:0008152), Molecular Function: transferase activity, transferring hexosyl groups (GO:0016758)	IPR002213-UDP-glucuronosyl/UDP-glucosyltransferase	K05841-sterol 3beta-glucosyltransferase	bmy:Bm1_13480 UDP-glucoronosyl and UDP-glucosyl transferase family protein; K00699 glucuronosyltransferase [EC:2.4.1.17]%452%32.9646017699115%1e-57	-	-	Y	-	-	0.144673	0.340074	2.9622	0.506866	2.45575	0.487245	2.67772	3.02675	3.60467	1.9325	6.09615	5.56741	0.013423	0.071865	0.08882	0.085086	0.029804	0	0.055134	0.033487	0.242374	1.73453	1.4715	2.85223	2.76858	5.83178	0.042644	0.086953	0.014902	0.044311	Y	93.73	0	0	1	0	0	0	0
	GS_00331	Biological Process: oxidation-reduction process (GO:0055114), Biological Process: response to oxidative stress (GO:0006979), Molecular Function: heme binding (GO:0020037), Molecular Function: peroxidase activity (GO:0004601)	IPR002007-Haem peroxidase, animal IPR010255-Haem peroxidase	-	bmy:Bm1_25300 Animal haem peroxidase family protein%69%76.8115942028985%8e-26	-	-	-	-	-	0.10461	0.593688	0.255289	0	0.10181	0.6337	0.318524	0.316302	0	0	0	0.045273	0.019618	0.034694	0.030683	0	0	0	0.057176	0.023565	0.349149	0.127644	0.367755	0.317413	0	0.022637	0.027156	0.015342	0	0.040371	Y	97	0	0	0	0	0	0	0
	GS_00332	Biological Process: ribosome biogenesis (GO:0042254), Biological Process: snRNA pseudouridine synthesis (GO:0031120), Molecular Function: snoRNA binding (GO:0030515)	IPR009000-Translation elongation/initiation factor/Ribosomal, beta-barrel IPR007504-H/ACA ribonucleoprotein complex, subunit Gar1/Naf1	K14763-H/ACA ribonucleoprotein complex non-core subunit NAF1	bmy:Bm1_30830 Adaptin or adaptin-related protein protein 7; K12398 AP-3 complex subunit mu%172%52.3255813953488%1e-48	Y	-	-	-	-	0.439585	0.718574	0.304644	0.135827	0.488912	1.33499	1.7314	0.416762	0.185591	0.177145	0.461434	0.587345	3.59321	3.61185	1.58907	0.436693	0.624736	1.03306	1.2344	0.261693	0.579079	0.220236	0.911953	1.07408	0.181368	0.52439	3.60253	1.01288	0.828898	0.748046	Y	84.31	0	0	0	0	1	0	0
	GS_00333	Molecular Function: zinc ion binding (GO:0008270)	IPR008913-Zinc finger, CHY-type	-	bmy:Bm1_24215 CHY zinc finger family protein%239%66.9456066945607%4e-92	-	-	-	-	-	4.54386	4.20481	2.37163	3.67064	2.12682	4.43449	5.60655	3.70312	3.50662	2.948	5.56594	3.98465	13.6304	11.0561	2.1349	0.963477	1.57502	3.1352	4.45976	0.798721	4.37433	3.02113	3.28066	4.65483	3.22731	4.7753	12.3433	1.54919	2.35511	2.62924	Y	93.18	0	0	0	0	1	0	0
	GS_00334	-	-	-	sp|Q8NDA8|HTR7A_HUMAN%%HEAT repeat-containing protein 7A OS=Homo sapiens GN=HEATR7A PE=1 SV=3%%2.1e-84	-	Y	-	Y	-	0.669949	3.25472	2.50693	0.292635	3.21317	3.16568	1.27013	1.64616	0.639414	0.830784	3.33887	1.89242	3.21427	5.2282	1.80223	0.421677	4.70673	2.71608	3.09263	2.01044	1.96233	1.39979	3.18943	1.45815	0.735099	2.61565	4.22124	1.11196	3.7114	2.55154	Y	94.34	0	0	0	0	0	0	0
	GS_00335	-	-	-	Hypothetical protein	-	-	-	-	Y	0.526389	0.578317	0.225505	0.38429	0.245015	0.109841	0.502237	0.26259	0.179288	0.16483	0.401361	0.181093	0.402687	0.314721	1.58261	1.3351	0.199457	0.320887	0.558492	0.043409	0.552353	0.304898	0.177428	0.382414	0.172059	0.291227	0.358704	1.45886	0.260172	0.30095	Y	98.72	0	0	0	1	0	0	0
	GS_00336	Biological Process: peptidyl-lysine modification to hypusine (GO:0008612)	IPR002773-Deoxyhypusine synthase	K00809-deoxyhypusine synthase	bmy:Bm1_16300 deoxyhypusine synthase (EC:2.5.1.46); K00809 deoxyhypusine synthase [EC:2.5.1.46]%252%67.4603174603175%1e-103	-	Y	-	Y	-	1.10063	1.93189	1.16667	1.08772	0.542614	0.778747	0.828691	0.420741	0.874029	0.402603	4.96608	1.95943	2.51525	4.09756	5.88148	1.49527	3.12139	2.11851	1.45085	0.74787	1.51626	1.12719	0.66068	0.624716	0.638316	3.46275	3.3064	3.68838	2.61995	1.09936	Y	98.46	0	0	0	0	0	0	0
	GS_00337	-	-	-	sp|Q6P316|S2540_XENTR%%Solute carrier family 25 member 40 OS=Xenopus tropicalis GN=slc25a40 PE=2 SV=1%%1e-68	-	-	-	-	-	0.578694	1.18449	0.311452	0.106011	0.388221	0.271787	0.807545	0.345147	0.146372	0.054943	0.335193	0.302426	3.33301	6.28822	0.654037	0.168921	0.416109	1.26226	0.413508	0.023565	0.881594	0.208732	0.330004	0.576346	0.100658	0.318809	4.81061	0.411479	0.839187	0.218537	Y	86.71	0	0	0	0	1	0	0
	GS_00338	Cellular Component: integral to membrane (GO:0016021)	IPR018499-Tetraspanin	-	bmy:Bm1_34185 Tetraspanin family protein%236%82.6271186440678%1e-106	-	-	Y	-	-	1.06391	1.95302	1.28325	0.05411	0	0	0.03172	0	0	0	0	0.101412	0	0	0.016149	0	0.056169	0.039292	0	0	1.50846	0.66868	0	0.01586	0	0.050706	0	0.008075	0.047731	0	Y	97.93	1	0	0	0	0	0	0
	GS_00339	-	IPR019545-DM13 domain	-	sp|Q9VGY6|DOMON_DROME%%DOMON domain-containing protein CG14681 OS=Drosophila melanogaster GN=CG14681 PE=2 SV=2%%1.1e-84	-	Y	-	-	-	0	0	0	0	0	0	0	0	0	0	0	0	0.019618	0.058855	0	0	0.087119	0	0.019399	0.047129	0	0	0	0	0	0	0.039237	0	0.04356	0.033264	Y	85.98	0	0	0	0	0	0	0
	GS_00340	Cellular Component: intracellular (GO:0005622), Molecular Function: nucleic acid binding (GO:0003676), Molecular Function: zinc ion binding (GO:0008270)	IPR015880-Zinc finger, C2H2-like IPR013087-Zinc finger, C2H2-type/integrase, DNA-binding IPR007087-Zinc finger, C2H2-type	-	sp|A1YF12|ZNF16_GORGO%%Zinc finger protein 16 OS=Gorilla gorilla gorilla GN=ZNF16 PE=3 SV=1%%0	-	Y	-	-	-	0.665498	1.12589	0.617798	0.09276	0.974468	0.444998	0.679342	0.228772	0.337566	0.430075	0.300367	0.234817	2.01963	2.44094	1.94596	0.752012	0.566274	1.18204	1.77962	0.601521	0.895696	0.355279	0.709733	0.454057	0.38382	0.267592	2.23029	1.34899	0.874159	1.19057	Y	92.72	0	0	0	0	1	0	0
	GS_00344	Biological Process: calcium ion transport (GO:0006816), Biological Process: cell communication (GO:0007154), Biological Process: transmembrane transport (GO:0055085), Cellular Component: integral to membrane (GO:0016021), Cellular Component: membrane (GO:0016020), Molecular Function: calcium:sodium antiporter activity (GO:0005432)	IPR004837-Sodium/calcium exchanger membrane region IPR003644-Na-Ca exchanger/integrin-beta4 IPR004836-Sodium/calcium exchanger protein	K05849-solute carrier family 8 (sodium/calcium exchanger)	Channels and Transporters%gnl|TC-DB|P57103%2%Electorchemical potential-driven transporters%2.A.%"Porters (uniporters, symporters, antiporters)"%2.A.1% Major Facilitator Superfamily (MFS).%2.A.19.3.3% Ca2+:Cation Antiporter (CaCA) Family.; Major Facilitator Superfamily (MFS).%Sodium/calcium exchanger 3 OS=Homo sapiens GN=SLC8A3 PE=2 SV=2%861%45.52845528%0	-	-	Y	-	-	1.91525	2.02699	2.11634	0.988333	1.64574	2.46439	3.15749	1.82321	0.962272	0.098519	1.15097	0.743689	0.129066	0.664135	0.324596	0.4442	2.59179	1.9728	0.036756	0.080616	1.97112	1.55234	2.05507	2.49035	0.530396	0.947331	0.396601	0.384398	2.2823	0.058686	Y	99.72	0	1	0	0	0	0	0
	GS_00347	-	-	-	C45G7.4%CE17550 WBGene00016671 zinc finger protein status:Partially_confirmed UniProt:O76354_CAEEL protein_id:AAC19182.1%HMM_hit%1.8e-79	-	-	-	-	-	0.169157	0.127768	0.225505	0.229691	0.317737	0.50696	0.976719	0.414773	0	0.089994	0	0.148496	0	0	0.612049	0.071322	0.04356	0	0	0	0.148462	0.227598	0.412348	0.695746	0.044997	0.074248	0	0.341686	0.02178	0	Y	96.21	0	1	0	0	0	0	0
	GS_00348	Molecular Function: protein binding (GO:0005515), Molecular Function: zinc ion binding (GO:0008270)	IPR017907-Zinc finger, RING-type, conserved site IPR013083-Zinc finger, RING/FYVE/PHD-type IPR001841-Zinc finger, RING-type	K12028-tripartite motif-containing protein 59	dre:567112 ftr41; finTRIM family, member 41%275%24%1e-09	-	Y	-	-	-	7.05004	8.37792	2.94773	1.97004	8.78252	5.06115	18.4519	13.2001	6.21625	6.00968	15.5103	16.462	5.27417	3.07906	0.783229	0.450457	8.62021	4.12733	18.9377	19.9196	7.71398	2.45889	6.92183	15.826	6.11297	15.9861	4.17661	0.616843	6.37377	19.4287	Y	99.95	0	1	1	0	0	1	0
	GS_00350	-	-	-	Hypothetical protein	Y	-	-	-	Y	0	0	0	0	0	0	0.077979	0.126322	0.022411	0	0	0	0	0	0	0	0	0	0.027567	0	0	0	0	0.10215	0.011206	0	0	0	0	0.013784	Y	55.87	0	1	0	0	0	0	0
	GS_00351	Biological Process: rRNA processing (GO:0006364), Biological Process: tRNA processing (GO:0008033), Molecular Function: methyltransferase activity (GO:0008168), Molecular Function: RNA binding (GO:0003723)	IPR020813-Fibrillarin, conserved site IPR000692-Fibrillarin	-	cbr:CBG11588 Cbr-fib-1; C. briggsae CBR-FIB-1 protein; K14563 rRNA 2'-O-methyltransferase fibrillarin [EC:2.1.1.-]%117%88.034188034188%3e-55	-	Y	-	-	-	6.42906	6.22124	2.08316	1.87507	2.89432	2.94882	1.26352	1.71579	1.58348	1.40959	3.64707	4.21706	3.76771	3.57902	7.3672	3.2583	8.38178	6.47668	4.93555	0.983518	6.32515	1.97911	2.92157	1.48965	1.49653	3.93206	3.67336	5.31275	7.42923	2.95954	Y	99.07	0	0	0	0	0	0	1
	GS_00355	-	-	-	bmy:Bm1_55130 Zinc finger, C2H2 type family protein%135%36.2962962962963%6e-10	-	-	-	-	-	0.718915	1.0721	1.94104	0.17779	2.61238	5.48221	3.91745	2.05894	0.615602	0.529542	1.23978	1.21574	0.993295	1.57794	4.66223	0.181434	12.8581	10.2438	0.663655	0.811123	0.895506	1.05942	4.04729	2.9882	0.572572	1.22776	1.28562	2.42183	11.551	0.737389	Y	84.44	0	0	0	0	0	0	1
	GS_00357	-	-	-	Hypothetical protein	-	-	-	-	Y	0	0	0	0.029816	0	0	0	0	0	0	0	0.016298	0	0	0.043602	0	0	0	0	0	0	0.014908	0	0	0	0.008149	0	0.021801	0	0	Y	53.01	0	0	0	0	0	0	0
	GS_00358	Cellular Component: intracellular (GO:0005622), Molecular Function: zinc ion binding (GO:0008270)	IPR015880-Zinc finger, C2H2-like IPR007087-Zinc finger, C2H2-type	-	bmy:Bm1_49540 Zinc finger, C2H2 type family protein%476%46.218487394958%1e-108	-	Y	-	-	-	0.734496	1.30842	2.2542	0.801709	2.43113	1.13784	2.60899	2.979	1.8363	2.18827	2.85915	3.50294	0.018586	0.089212	0.203478	0.060061	0	0	0.330807	0	1.02146	1.52795	1.78449	2.794	2.01228	3.18105	0.053899	0.131769	0	0.165403	Y	91.35	0	1	1	0	0	0	0
	GS_00359	Molecular Function: protein binding (GO:0005515)	IPR001849-Pleckstrin homology domain IPR011993-Pleckstrin homology-type	-	bmy:Bm1_51500 PH domain containing protein%113%46.9026548672566%5e-21	-	-	-	-	-	3.13385	5.92919	1.61087	0.38429	7.58541	6.2694	5.44399	3.51314	1.18638	1.48916	1.8971	1.53084	19.1917	18.5704	4.44422	0.844606	3.52259	5.87747	3.53984	1.08274	4.53152	0.997581	6.92741	4.47856	1.33777	1.71397	18.881	2.64441	4.70003	2.31129	Y	95.3	0	0	0	0	1	0	0
	GS_00360	-	-	-	Hypothetical protein	-	-	-	-	Y	0.161366	0.139296	0	0	0	0	0	0	0.067933	0	0	0	1.99485	2.30465	0	0.121373	0	0.315976	0.049008	0	0.150331	0	0	0	0.033967	0	2.14975	0.060687	0.157988	0.024504	Y	81.64	0	0	0	0	1	0	0
	GS_00361	-	-	-	Y39A1C.1%CE19146 WBGene00012662 status:Partially_confirmed UniProt:Q9XXE7_CAEEL protein_id:CAA19507.1%HMM_hit%9e-32	-	-	Y	-	-	0.087917	0.038426	0	0	0	0	0	0.039786	0	0	0	0	0.08157	0.11895	0.511925	0.050051	0	0	0.068408	0	0.063172	0	0	0.019893	0	0	0.10026	0.280988	0	0.034204	Y	98.02	0	0	0	0	0	0	0
	GS_00363	-	-	-	C09E7.10%CE38586 WBGene00044295 status:Confirmed UniProt:Q4W5T7_CAEEL protein_id:AAY44022.1%HMM_hit%6e-68	-	-	Y	-	-	0	0.035544	0	0	0	0	0	0	0	0	0	0	0	0	0	0	0	0	0.019399	0.162473	0.017772	0	0	0	0	0	0	0	0	0.090936	Y	69.85	0	0	0	0	0	0	0
	GS_00364	-	-	-	C50E10.5%CE38057 WBGene00016828 locus:sre-52 7TM chemoreceptor, sre family status:Predicted UniProt:A3QMA3_CAEEL protein_id:CAM36335.1%HMM_hit%1.6e-37	-	-	Y	-	-	0.122416	0.021135	0.056163	0	0	0	0	0	0	0	0	0	0.364484	0.191434	0	0	0	0.13916	0	0	0.071775	0.028082	0	0	0	0	0.277959	0	0.06958	0	Y	79.25	0	0	0	0	1	0	0
	GS_00365	-	IPR004000-Actin-like	-	bmy:Bm1_26610 actin-like protein 2%128%91.40625%6e-63	-	-	-	Y	-	1.12956	1.6264	1.59641	0	2.92452	0.932243	3.46808	1.58051	1.46862	1.79798	3.56871	2.50512	1.18225	2.66459	2.20435	0.6907	3.01134	2.6375	0.675908	0.821045	1.37798	0.798202	1.92838	2.5243	1.6333	3.03692	1.92342	1.44752	2.82442	0.748476	Y	83.89	0	0	0	0	0	0	0
	GS_00367	Biological Process: protein phosphorylation (GO:0006468), Molecular Function: ATP binding (GO:0005524), Molecular Function: protein kinase activity (GO:0004672), Molecular Function: transferase activity, transferring phosphorus-containing groups (GO:0016772)	IPR017442-Serine/threonine-protein kinase-like domain IPR000719-Protein kinase, catalytic domain IPR011009-Protein kinase-like domain	-	ks-sarfari_kinase%Hypothetical protein%AGC%RSKL%RSKL%9606%hRSKL2_21%120%30.8333333333333%4e-15	-	Y	-	-	-	0.927023	0.463999	0.127644	0.068466	0.293124	0.122515	0.159923	0.418751	0.314454	0.506806	0.237682	0.23361	1.45484	2.49546	0.565217	0.140142	0.458522	0.221019	0.968937	0.045889	0.695511	0.098055	0.207819	0.289337	0.41063	0.235646	1.97515	0.352679	0.33977	0.507413	Y	86.52	0	0	0	0	1	0	0
	GS_00369	-	IPR005304-Ribosomal biogenesis, methyltransferase, EMG1/NEP1	K14568-essential for mitotic growth 1	bmy:Bm1_42740 Probable ribosome biogenesis protein NEP1; K14568 essential for mitotic growth 1%227%68.7224669603524%4e-95	-	-	-	-	-	0.143561	0.027859	0.024678	0.174477	0.161106	0.019715	0.870985	0.100461	0.06023	0.081468	0.235941	0.130387	0.718642	1.11763	1.1805	0.431688	0.033243	0.140797	0.494168	0	0.08571	0.099577	0.090411	0.485723	0.070849	0.183164	0.918136	0.806092	0.08702	0.247084	Y	93.82	0	0	0	0	1	0	0
	GS_00370	Cellular Component: intracellular (GO:0005622), Molecular Function: zinc ion binding (GO:0008270)	IPR015880-Zinc finger, C2H2-like IPR022755-Zinc finger, double-stranded RNA binding IPR007087-Zinc finger, C2H2-type	-	bmy:Bm1_52495 Zinc finger, C2H2 type family protein%558%69.7132616487455%0.0	-	-	-	-	-	26.5598	24.4498	13.4988	9.69229	10.9586	9.83643	11.3003	11.6335	6.59374	6.9494	14.5465	14.8116	10.9655	10.9483	29.5302	14.1393	39.0832	36.8955	16.1442	19.0366	25.5048	11.5956	10.3975	11.4669	6.77157	14.679	10.9569	21.8347	37.9894	17.5904	Y	100	0	0	0	0	0	0	1
	GS_00371	Molecular Function: nucleic acid binding (GO:0003676), Molecular Function: nucleotide binding (GO:0000166)	IPR000504-RNA recognition motif domain IPR012677-Nucleotide-binding, alpha-beta plait IPR003954-RNA recognition motif domain, eukaryote	K14573-nucleolar protein 4	bmy:Bm1_03090 RNA binding motif protein; K14573 nucleolar protein 4%359%57.6601671309192%1e-114	-	-	-	Y	-	0.967086	0.638839	0.391443	0.189937	1.05614	1.01251	0.633083	0.596795	0.411802	0.612904	0.716529	0.788359	0.659788	1.47076	1.97987	0.481738	0.809291	0.49934	1.40491	0.15007	0.802962	0.29069	1.03433	0.614939	0.512353	0.752444	1.06527	1.23081	0.654315	0.777489	Y	99.94	0	0	0	0	0	0	0
	GS_00372	Biological Process: nucleosome assembly (GO:0006334), Cellular Component: nucleosome (GO:0000786), Molecular Function: DNA binding (GO:0003677)	IPR000164-Histone H3 IPR007125-Histone core IPR009072-Histone-fold	-	bmy:Bm1_49345 Histone H3; K11253 histone H3%151%68.2119205298013%4e-50	-	-	-	-	-	2.15563	1.55435	0.505471	2.04182	2.11675	2.54043	1.86621	4.1905	0.762674	0.323977	1.20931	1.06121	6.1766	9.95707	9.05316	3.5999	1.49134	2.87325	1.51518	0.226966	1.85499	1.27364	2.32859	3.02835	0.543326	1.13526	8.06683	6.32653	2.1823	0.871071	Y	99.77	0	0	0	0	1	0	0
	GS_00373	Biological Process: transcription, DNA-dependent (GO:0006351)	IPR005570-RNA polymerase, Rpb8 IPR016027-Nucleic acid-binding, OB-fold-like IPR012340-Nucleic acid-binding, OB-fold	K03016-DNA-directed RNA polymerases I, II, and III subunit RPABC3	bmy:Bm1_26995 DNA-directed RNA polymerases I, II, and III 17.1 kDa polypeptide; K03016 DNA-directed RNA polymerase II subunit H%149%90.6040268456376%1e-73	-	Y	-	Y	-	2.20905	2.53326	0.614395	0.460486	1.05055	5.72865	24.9215	14.8035	0.505648	16.8942	1.6037	0.619942	10.6826	5.84216	13.8543	10.3105	1.01104	0.800581	2.70261	0.337348	2.37116	0.53744	3.3896	19.8625	8.69991	1.11182	8.26236	12.0824	0.905811	1.51998	Y	100	0	0	0	0	0	0	0
	GS_00374	-	-	-	Hypothetical protein	-	-	Y	-	Y	0	0	0.023827	0.153495	0	0	0.109699	0	0	0	0	0	0	0	3.76757	5.97856	0.064193	0	0.42576	0.034727	0	0.088661	0	0.05485	0	0	0	4.87307	0.032097	0.230244	Y	96.11	0	0	0	1	0	0	0
	GS_00375	Biological Process: regulation of transcription, DNA-dependent (GO:0006355), Molecular Function: DNA binding (GO:0003677)	IPR012287-Homeodomain-related	-	cel:R03C1.3 cog-1; Connection Of Gonad defective family member (cog-1)%45%68.8888888888889%3e-08	-	-	-	-	-	0	0	0.030635	0	0	0	0	0	0	0	0	0	0	0	0	0	1.39735	2.39683	0	0	0	0.015317	0	0	0	0	0	0	1.89709	0	Y	96.42	0	0	0	0	0	0	1
	GS_00376	Molecular Function: structural constituent of cuticle (GO:0042302)	IPR002486-Nematode cuticle collagen, N-terminal IPR008160-Collagen triple helix repeat	-	Phosphatase%cPTP%M01A12.1%locus:col- 53%138%34.7826086956522%3e-07	-	-	Y	-	-	0.451826	0.828089	0.165087	0.214231	0.108523	0	0.153315	0.192964	0.04062	0.10894	0.059203	0.140649	0.118741	0.196391	0.016149	0.097599	0.02178	0	0	0.012402	0.639958	0.189659	0.054261	0.173139	0.07478	0.099926	0.157566	0.056874	0.01089	0.006201	Y	97.58	1	0	0	0	0	0	0
	GS_00378	Cellular Component: integral to membrane (GO:0016021)	IPR004254-Hly-III-related	K07297-adiponectin receptor	bmy:Bm1_38245 ADIPOR-like receptor C43G2.1; K07297 adiponectin receptor%440%71.3636363636364%1e-179	-	-	Y	-	-	3.25181	3.58614	1.07987	0.844776	1.94894	1.06039	1.64681	2.00324	1.57507	1.01266	3.1926	2.13328	3.27829	3.76983	2.07192	0.945959	3.13056	1.78616	2.18292	1.20304	3.41898	0.962324	1.50466	1.82503	1.29387	2.66294	3.52406	1.50894	2.45836	1.69298	Y	100	0	0	0	0	1	0	0
	GS_00381	Molecular Function: protein binding (GO:0005515)	IPR015943-WD40/YVTN repeat-like-containing domain IPR011046-WD40 repeat-like-containing domain IPR001680-WD40 repeat	-	sp|Q8K1X1|WDR11_MOUSE%%WD repeat-containing protein 11 OS=Mus musculus GN=Wdr11 PE=2 SV=1%%3.1e-270	-	Y	-	-	-	0.460729	0.533166	0.467178	0.013251	0.826787	0.39571	0.492985	0.314312	0.182089	0.279454	0.474493	0.325968	1.02634	1.72167	0.759005	0.182685	0.594932	0.605756	0.544197	0.131466	0.496948	0.240215	0.611249	0.403649	0.230772	0.400231	1.374	0.470845	0.600344	0.337832	Y	92.92	0	0	0	0	1	0	0
	GS_00382	-	-	-	Hypothetical protein	-	Y	-	-	Y	1.77058	2.40069	1.21177	0.128097	2.02278	0.636516	0.676699	0.795727	0.715751	0.318293	3.30317	1.97754	2.82707	5.10306	10.5712	7.44129	4.32845	3.52976	2.3136	1.00708	2.08563	0.669933	1.32965	0.736213	0.517022	2.64035	3.96507	9.00623	3.9291	1.66034	Y	95.57	0	0	0	1	0	0	0
	GS_00384	-	-	-	C06A1.2%CE02115 WBGene00007353 status:Predicted UniProt:Q17683_CAEEL protein_id:CAA90051.1%HMM_hit%3.8e-56	-	-	Y	-	-	8.03049	10.3434	1.64151	3.88818	3.35414	15.8003	3.35706	3.95079	0.030815	0	0.112311	0.06459	0.068147	0.09169	0.030683	0	0.730196	0.397835	47.8353	35.7365	9.18696	2.76484	9.57719	3.65392	0.015408	0.088451	0.079919	0.015342	0.564015	41.7859	Y	76.82	0	0	0	0	0	1	0
	GS_00385	-	-	-	Hypothetical protein	-	-	-	-	Y	0.024483	0	0	0.460486	0	0	0	0	0	0	0.038308	0	0	0	30.3231	17.5803	0.276259	0	0.157235	0.081856	0.012242	0.230243	0	0	0	0.019154	0	23.9517	0.13813	0.119546	Y	78.95	0	0	0	1	0	0	0
	GS_00386	-	-	-	C09G9.5%CE40636 WBGene00007495 status:Confirmed UniProt:Q17875_CAEEL protein_id:CAA90975.3%HMM_hit%1.6e-57	-	Y	Y	-	-	1.62702	2.48235	1.26198	1.05459	0.403884	4.51476	0.140098	0.99267	0	0	0.036566	0.025353	0	0	0	0	0	0.173541	0	0	2.05468	1.15828	2.45932	0.566384	0	0.03096	0	0	0.086771	0	Y	99.79	0	0	0	0	0	0	0
	GS_00388	-	-	-	Y66H1A.5%CE22756 WBGene00022047 status:Confirmed UniProt:Q9TYK0_CAEEL protein_id:AAD12854.1%HMM_hit%7.7e-18	-	-	-	-	-	1.76613	0.94529	2.24228	1.68293	4.82982	2.6376	6.07707	4.92555	5.84367	5.05196	7.70682	5.53843	0	0.03903	0	0.040041	0.036682	0.103142	0	0.078136	1.35571	1.96261	3.73371	5.50131	5.44781	6.62263	0.019515	0.02002	0.069912	0.039068	Y	97.14	0	1	1	0	0	0	0
	GS_00389	Biological Process: RNA metabolic process (GO:0016070), Molecular Function: binding (GO:0005488), Molecular Function: protein binding (GO:0005515)	IPR003890-MIF4G-like, type 3 IPR016021-MIF4-like, type 1/2/3 IPR016024-Armadillo-type fold	K03260-translation initiation factor 4G	bmy:Bm1_20355 MIF4G domain containing protein; K03260 translation initiation factor eIF-4F%1109%54.3733092876465%0.0	-	-	-	Y	-	4.58058	4.67457	10.3256	0.541099	4.06793	3.3403	2.45303	2.26285	1.51414	1.26654	2.7686	2.4019	2.89109	3.31076	4.95453	4.45451	5.11022	4.67906	3.42957	3.01381	4.62758	5.43334	3.70411	2.35794	1.39034	2.58525	3.10093	4.70452	4.89464	3.22169	Y	100	0	0	0	0	0	0	0
	GS_00390	Biological Process: metabolic process (GO:0008152), Molecular Function: catalytic activity (GO:0003824)	IPR001753-Crotonase, core	K05605-3-hydroxyisobutyryl-CoA hydrolase	bmy:Bm1_41250 enoyl-CoA hydratase/isomerase family protein; K05605 3-hydroxyisobutyryl-CoA hydrolase [EC:3.1.2.4]%359%58.4958217270195%1e-128	-	Y	-	Y	-	1.88632	3.0818	3.59021	1.59569	0.814481	4.39788	1.85035	1.19856	0.584787	0.320188	0.651231	1.00567	2.2375	2.54626	4.34571	1.79182	1.13369	2.1005	3.21311	0.54695	2.48406	2.59295	2.60618	1.52446	0.452487	0.828451	2.39188	3.06876	1.6171	1.88003	Y	98.29	0	0	0	0	0	0	0
	GS_00393	Biological Process: metabolic process (GO:0008152), Molecular Function: binding (GO:0005488), Molecular Function: cofactor binding (GO:0048037), Molecular Function: NAD binding (GO:0051287), Molecular Function: oxidoreductase activity, acting on the CH-OH group of donors, NAD or NADP as acceptor (GO:0016616)	IPR006139-D-isomer specific 2-hydroxyacid dehydrogenase, catalytic domain IPR006140-D-isomer specific 2-hydroxyacid dehydrogenase, NAD-binding IPR016040-NAD(P)-binding domain	K00049-glyoxylate/hydroxypyruvate reductase	sp|Q9C4M5|GYAR_THELI%%Glyoxylate reductase OS=Thermococcus litoralis GN=gyaR PE=1 SV=1%%1.8e-113	-	-	-	-	-	2.89569	4.17791	2.25845	1.29974	1.04048	0.630883	1.66796	2.10171	3.77835	2.64771	2.74336	2.95121	3.95666	5.50761	41.0154	71.316	2.16078	2.40338	10.8656	1.62597	3.5368	1.7791	0.83568	1.88484	3.21303	2.84728	4.73214	56.1657	2.28208	6.24577	Y	100	0	0	0	1	0	0	0
	GS_00394	-	-	-	Hypothetical protein	-	-	Y	-	Y	0.584258	0.030741	0.064673	0.041963	0.466536	0.373179	0.551139	0.113391	0.287841	0.14399	0.033084	0.296993	1.1616	0.88097	1.04	0.521779	0.216652	0.176815	0.502336	0	0.3075	0.053318	0.419858	0.332265	0.215916	0.165038	1.02128	0.780889	0.196733	0.251168	Y	99.62	0	0	0	0	1	0	0
	GS_00396	-	-	-	K03A11.5%CE42616 WBGene00010522 status:Partially_confirmed UniProt:Q9XVU7_CAEEL protein_id:CAB00868.3%HMM_hit%4e-98	-	-	Y	-	-	0.614305	0.460156	0.811818	0.340119	1.82923	0.636516	2.30765	1.65611	1.60589	1.41906	4.14594	4.0251	0.08157	0.198869	0.016149	0.100101	0.011463	0.016372	3.56128	5.3802	0.537231	0.575968	1.23287	1.98188	1.51247	4.08552	0.140219	0.058125	0.013917	4.47074	Y	99.9	0	0	1	0	0	1	0
	GS_00398	-	-	-	Hypothetical protein	-	-	Y	-	Y	0.044515	0	0	0	0.044752	0	0	0	0	0	0	0	0.041301	0	0	0.150152	0	0	0.081681	0	0.022257	0	0.022376	0	0	0	0.020651	0.075076	0	0.04084	Y	92.37	0	0	0	0	0	0	0
	GS_00402	-	-	-	F36A2.7%CE09946 WBGene00009454 status:Confirmed UniProt:P90860_CAEEL protein_id:CAB03069.1%HMM_hit%3e-39	-	-	-	-	-	0	0	0	0.330181	0	0	0	0	0	0	0	0	0	0	11.7872	12.4726	0	0	0.043903	0	0	0.16509	0	0	0	0	0	12.1299	0	0.021952	Y	99.57	0	0	0	1	0	0	0
	GS_00403	Biological Process: transmembrane transport (GO:0055085), Biological Process: transport (GO:0006810), Cellular Component: integral to membrane (GO:0016021), Cellular Component: membrane (GO:0016020), Molecular Function: ATP binding (GO:0005524), Molecular Function: ATPase activity (GO:0016887), Molecular Function: ATPase activity, coupled to transmembrane movement of substances (GO:0042626), Mole…	IPR011527-ABC transporter, transmembrane domain, type 1 IPR003439-ABC transporter-like IPR003593-ATPase, AAA+ type, core IPR010509-ABC transporter, N-terminal	-	Channels and Transporters%gnl|TC-DB|P28288%3%Primary active transporters%3.A.%P-P-bond-hydrolysis-driven transporters%3.A.1% ATP-binding Cassette (ABC) Superfamily.%3.A.1.203.1% ATP-binding Cassette (ABC) Superfamily.%"ATP-binding cassette, sub-family D, member 3 (70 kDa peroxisomal membrane protein) (PMP70) - Homo sapiens (Human)."%561%25.6684492%9.00E-43	-	-	Y	-	-	0.472971	0.595609	2.13932	1.58685	2.06976	0.267562	6.74187	3.49424	4.12432	5.67623	20.1002	26.6629	0.266393	0.051421	0.054907	0.161414	1.49937	0.71381	0.159277	0.403081	0.53429	1.86309	1.16866	5.11806	4.90028	23.3816	0.158907	0.10816	1.10659	0.281179	Y	99.83	0	0	1	0	0	0	0
	GS_00404	-	-	-	Hypothetical protein	-	Y	-	-	Y	0.091256	0.039387	0.210188	0	0.137611	0	0.108378	0.164119	0.115557	0.077679	0.322133	0.248701	0.127001	0.280647	0.33267	0.153906	0.377134	0.337259	0.168466	0.152551	0.065321	0.105094	0.068806	0.136248	0.096618	0.285417	0.203824	0.243288	0.357197	0.160509	Y	96.71	0	0	1	0	0	0	1
	GS_00405	Molecular Function: protein binding (GO:0005515)	IPR001791-Laminin G domain IPR013320-Concanavalin A-like lectin/glucanase, subgroup IPR008985-Concanavalin A-like lectin/glucanase IPR012680-Laminin G, subdomain 2 IPR000742-Epidermal growth factor-like, type 3	-	GPCR%Class B%O88278%Class B Orphans%Class B Orphans%CELSR3%"cadherin, EGF LAG seven-pass G-type receptor 3 (flamingo homolog, Drosophila), CDHF11, EGFL1, FMI1, HFMI1, MEGF2, RESDA1"%107934%146%32.8767123287671%3e-15	-	Y	-	Y	-	0.974876	1.74168	2.52565	0.113741	18.3829	3.87402	9.8954	6.15495	1.70324	1.88324	5.16023	2.61981	1.16263	1.84372	1.18373	0.455462	0.661418	0.70235	1.59175	1.16583	1.35828	1.3197	11.1284	8.02517	1.79324	3.89002	1.50317	0.819594	0.681884	1.37879	Y	96.27	0	0	0	0	0	0	0
	GS_00406	-	-	-	sp|Q641Q2|FA21A_HUMAN%%WASH complex subunit FAM21A OS=Homo sapiens GN=FAM21A PE=1 SV=3%%4.8e-171	-	-	-	-	-	3.77931	4.24612	1.67469	0.903303	1.82028	2.28132	2.39223	3.26745	1.08903	1.12729	1.54102	1.91596	4.97474	4.11305	1.34845	0.573081	3.68308	4.32379	2.82615	1.19808	4.01272	1.289	2.0508	2.82985	1.10816	1.72849	4.54389	0.960763	4.00343	2.01212	Y	99.73	0	0	0	0	1	0	1
	GS_00407	-	-	-	Hypothetical protein	-	-	-	-	Y	0	0	0	0	0	0	0	0	0	0	0.050497	0.035011	0	0.072485	0	0	0	0.081859	0	0	0	0	0	0	0	0.042754	0.036242	0	0.040929	0	Y	98.25	0	0	0	0	0	0	0
	GS_00408	Molecular Function: structural constituent of cuticle (GO:0042302)	IPR002486-Nematode cuticle collagen, N-terminal IPR008160-Collagen triple helix repeat	-	cbr:CBG23205 Cbr-col-156; C. briggsae CBR-COL-156 protein%286%42.3076923076923%3e-40	-	-	Y	-	-	0.076788	0.016331	0.118284	0	0	0	0	0	0	0	0	0	0	0	0	0	0	0	0	0	0.04656	0.059142	0	0	0	0	0	0	0	0	Y	67.71	0	0	0	0	0	0	0
	GS_00412	-	-	-	Hypothetical protein	-	-	-	-	Y	0	0.049954	0	12.4011	0	0	0.068727	0.129306	0	0	0.022636	0.123143	0	0.032215	262.508	177.874	1.6289	0	1.59788	3.54339	0.024977	6.20055	0	0.099016	0	0.07289	0.016108	220.191	0.814449	2.57063	Y	76.82	0	0	0	1	0	0	0
	GS_00413	Cellular Component: nucleus (GO:0005634), Molecular Function: DNA binding (GO:0003677), Molecular Function: protein binding (GO:0005515)	IPR009071-High mobility group, superfamily IPR000135-High mobility group, HMG1/HMG2, subgroup IPR000910-High mobility group, HMG1/HMG2	K11295-high mobility group protein B2	bmy:Bm1_45200 High mobility group protein 1.2; K10802 high mobility group protein B1%177%89.8305084745763%2e-87	-	-	-	-	-	1.96088	1.50055	0.449308	0.314721	1.19263	0.691437	0.691237	0.823578	0.150574	0.383657	0.982942	0.782926	1.65928	1.81336	5.85726	5.03385	1.03511	0.595933	1.13536	0.334867	1.73072	0.382014	0.942035	0.757407	0.267116	0.882934	1.73632	5.44556	0.815523	0.735114	Y	86.74	0	0	0	1	0	0	0
	GS_00414	-	-	-	sp|Q03561|NLP36_CAEEL%%Neuropeptide-like peptide 36 OS=Caenorhabditis elegans GN=nlp-36 PE=1 SV=1%%1.8e-35	-	-	Y	-	-	7.12572	6.18089	4.08972	13.2602	19.3909	8.26767	9.76455	23.1974	10.5241	27.9776	23.7351	19.1971	0	0.070626	0	0	0	0.124426	0.077597	0	6.6533	8.67498	13.8293	16.481	19.2508	21.4661	0.035313	0	0.062213	0.038798	Y	100	0	0	1	0	0	0	0
	GS_00415	Biological Process: regulation of Rho protein signal transduction (GO:0035023), Cellular Component: intracellular (GO:0005622), Molecular Function: Rho guanyl-nucleotide exchange factor activity (GO:0005089)	IPR000219-Dbl homology (DH) domain	-	bmy:Bm1_20250 RhoGEF domain containing protein%443%57.1106094808126%1e-130	-	Y	Y	-	-	0.893636	1.76089	1.97764	0.287114	1.10872	2.4151	0.557748	1.01455	0.380287	0.292716	0.806204	0.540261	3.37535	6.34274	0.468323	0.379134	8.26715	6.83031	0.762693	1.32211	1.32726	1.13237	1.76191	0.78615	0.336501	0.673232	4.85904	0.423728	7.54873	1.0424	Y	97.28	0	0	0	0	1	0	1
	GS_00417	Molecular Function: protein binding (GO:0005515)	IPR003124-Actin-binding WH2	K06220-WAS protein family	bmy:Bm1_54690 WH2 motif family protein%455%67.6923076923077%1e-140	-	-	-	-	-	87.8468	62.1461	39.8582	52.3242	32.5759	70.8603	40.8173	73.8395	18.8329	20.5602	35.8909	61.5723	155.877	106.325	37.4303	14.2307	86.0049	91.7967	89.6844	62.8707	74.9964	46.0912	51.7181	57.3284	19.6966	48.7316	131.101	25.8305	88.9008	76.2775	Y	96.41	0	0	0	0	1	0	0
	GS_00418	-	-	-	C29F3.2%CE29200 WBGene00006954 locus:wrt-8 Hint module status:Confirmed UniProt:WRT8_CAEEL protein_id:CAB02804.2%HMM_hit%2.8e-31	Y	-	-	-	-	0.30604	0.354484	0.571846	0.695698	0.07384	0.056329	3.22093	0.039786	0.525958	1.06098	1.09438	1.48617	1.35675	0.334546	2.77118	0.824586	0.377134	0.646686	2.16147	0.343549	0.330262	0.633772	0.065085	1.63036	0.793468	1.29028	0.845646	1.79788	0.51191	1.25251	Y	81.55	0	0	0	0	0	0	0
	GS_00422	Biological Process: ion transport (GO:0006811), Biological Process: transport (GO:0006810), Cellular Component: integral to membrane (GO:0016021), Cellular Component: membrane (GO:0016020), Cellular Component: postsynaptic membrane (GO:0045211), Molecular Function: extracellular ligand-gated ion channel activity (GO:0005230), Molecular Function: ion channel activity (GO:0005216), Molecular Functi…	IPR002394-Nicotinic acetylcholine receptor IPR018000-Neurotransmitter-gated ion-channel, conserved site IPR006201-Neurotransmitter-gated ion-channel IPR006202-Neurotransmitter-gated ion-channel ligand-binding IPR006029-Neurotransmitter-gated ion-channel transmembrane domain	K05312-nicotinic acetylcholine receptor, invertebrate	Channels and Transporters%gnl|TC-DB|P36544%1%Channel/pores%1.A.%alpha-type channels%1.A.9%" Neurotransmitter Receptor, Cys loop, Ligand-gated Ion Channel (LIC) Family."%1.A.9.1.1%" Neurotransmitter Receptor, Cys loop, Ligand-gated Ion Channel (LIC) Family."%"NEURONAL ACETYLCHOLINE RECEPTOR PROTEIN, ALPHA-7 CHAIN PRECURSOR - Homo sapiens (Human)."%535%31.96261682%1.00E-74	-	-	Y	-	-	2.05993	3.54003	2.02784	2.69335	0.02797	0.097167	0	0.092503	0	0	0.016542	0.003622	0.025813	0.123286	0	0.023774	0.278552	0.296329	0	0.014883	2.79998	2.36059	0.062569	0.046252	0	0.010082	0.07455	0.011887	0.287441	0.007441	Y	86.58	1	0	0	0	0	0	0
	GS_00423	Molecular Function: structural constituent of cuticle (GO:0042302)	IPR002486-Nematode cuticle collagen, N-terminal	-	Molecular Function: structural constituent of cuticle (GO:0042302)%6e-08	-	-	Y	-	-	0.287121	0.173879	0.04425	0.057423	0.115236	0	0	0	0.018209	0	0	0	2.76202	1.53209	1.33553	0.128881	0.089412	0.712173	1.05164	0	0.2305	0.050836	0.057618	0	0.009104	0	2.14706	0.732204	0.400792	0.525819	Y	79.59	0	0	0	0	1	0	0
	GS_00424	Biological Process: protein dephosphorylation (GO:0006470), Molecular Function: protein tyrosine phosphatase activity (GO:0004725)	IPR000242-Protein-tyrosine phosphatase, receptor/non-receptor type	-	Phosphatase%cPTP%T27A3.5%status:Partially_confirmed%106%47.1698113207547%5e-27	-	-	-	-	-	0	0	0	1.44661	0	0	0	0	0	0	0.095769	0	0	0.085495	32.0316	100.023	0.852851	0.045841	1.4825	0.307582	0	0.723305	0	0	0	0.047885	0.042747	66.0271	0.449346	0.895043	Y	98.62	0	0	0	1	0	0	0
	GS_00428	Biological Process: cell redox homeostasis (GO:0045454), Molecular Function: electron carrier activity (GO:0009055), Molecular Function: protein disulfide oxidoreductase activity (GO:0015035)	IPR012335-Thioredoxin fold IPR004480-Monothiol glutaredoxin-related IPR012336-Thioredoxin-like fold IPR002109-Glutaredoxin	K07390-monothiol glutaredoxin	sp|Q0IWL9|GRS11_ORYSJ%%Monothiol glutaredoxin-S11 OS=Oryza sativa subsp. japonica GN=GRXS11 PE=2 SV=2%%1.3e-121	-	-	-	Y	-	6.62827	10.3924	2.6116	6.15638	2.06753	3.66278	3.86987	4.68783	1.0162	1.87945	3.44247	2.40914	5.7543	4.48972	4.95453	1.90318	4.14618	3.72786	4.98048	1.74751	8.51034	4.38399	2.86516	4.27885	1.44782	2.92581	5.12201	3.42885	3.93702	3.364	Y	100	0	0	0	0	0	0	0
	GS_00429	-	-	-	T12A7.6%CE40623 WBGene00011727 status:Partially_confirmed UniProt:Q95ZP0_CAEEL protein_id:CAC42338.2%HMM_hit%1.1e-208	Y	-	-	-	-	8.81729	8.45285	4.82325	8.22139	0.50905	3.46986	0.533957	1.27117	0.035718	0.007578	0.014801	0.076059	11.4446	5.08261	0.012919	0	2.68006	3.68857	0	0.021084	8.63507	6.52232	1.98945	0.902566	0.021648	0.04543	8.2636	0.00646	3.18431	0.010542	Y	90.66	1	0	0	0	1	0	0
	GS_00430	-	-	-	Hypothetical protein	-	-	-	Y	Y	2.45945	2.94058	3.50426	1.15508	2.40876	2.88967	2.25742	3.84336	2.05061	1.79703	2.6502	4.97221	2.4853	4.51327	8.69142	5.7696	7.32374	2.18891	2.70976	2.55987	2.70001	2.32967	2.64921	3.05039	1.92382	3.81121	3.49928	7.23051	4.75632	2.63482	Y	99.93	0	0	0	0	0	0	0
	GS_00431	-	-	-	Hypothetical protein	-	-	-	-	Y	1.59029	2.21913	1.09264	0.387603	2.26779	1.99263	0.551139	2.36629	0.682135	0.504912	1.19363	1.40468	5.7956	5.71825	1.04161	0.186439	2.46799	3.54613	1.25788	0.416724	1.90471	0.740119	2.13021	1.45872	0.593523	1.29916	5.75692	0.614026	3.00706	0.837303	Y	99.94	0	0	0	0	1	0	0
	GS_00433	Biological Process: gluconeogenesis (GO:0006094), Molecular Function: GTP binding (GO:0005525), Molecular Function: phosphoenolpyruvate carboxykinase activity (GO:0004611), Molecular Function: purine nucleotide binding (GO:0017076)	IPR013035-Phosphoenolpyruvate carboxykinase, C-terminal IPR008210-Phosphoenolpyruvate carboxykinase, N-terminal IPR008209-Phosphoenolpyruvate carboxykinase, GTP-utilising	-	sp|C0ZRP8|PCKG_RHOE4%%Phosphoenolpyruvate carboxykinase [GTP] OS=Rhodococcus erythropolis (strain PR4 / NBRC 100887) GN=pckG PE=3 SV=1%%5.1e-220	-	Y	Y	-	-	0.00779	0	0.011913	0.413002	0	0	0	0.026856	0	0	0.04092	0.004226	0.07744	0.169131	7.67887	10.6958	0.196018	0	0.132731	0.119064	0.003895	0.212458	0	0.013428	0	0.022573	0.123286	9.18736	0.098009	0.125898	Y	88.87	0	0	0	1	0	0	0
	GS_00434	-	-	-	Hypothetical protein	-	Y	Y	-	Y	0.141335	0.162352	0.01787	0	0.117473	0	0	0.080567	0.014707	0.05968	0.16542	0.063383	0	0.01301	0	0	0.024072	0.034381	0.021441	0	0.151843	0.008935	0.058737	0.040284	0.037194	0.114401	0.006505	0	0.029227	0.010721	Y	93.67	0	0	0	0	0	0	0
	GS_00435	Cellular Component: integral to membrane (GO:0016021)	IPR000612-Uncharacterised protein family UPF0057	-	Channels and Transporters%gnl|TC-DB|Q20516%9%Incompletely characterized transport systems%9.B.%Putative transport proteins%9.B.1% Metal Homeostasis Protein (MHP) Family.%9.B.12.4.1% Metal Homeostasis Protein (MHP) Family.; (Salt or Low Temperature) Stress-induced Hydrophobic Peptide (SHP) Family.%HYPOTHETICAL 6.8 KDA PROTEIN F47B7.1 IN CHROMOSOME X - Caenorhabditis elegans.%44%52.27272727%2.00E-09	-	-	Y	-	-	10.5612	14.1755	5.62316	1.78231	8.50058	9.80827	5.6766	8.21588	3.2615	3.53154	8.63752	6.45356	14.9294	28.1415	3.90969	1.16994	12.1623	12.5457	16.573	25.0344	12.3683	3.70274	9.15442	6.94624	3.39652	7.54554	21.5354	2.53981	12.354	20.8037	Y	100	0	0	0	0	1	1	0
	GS_00436	-	-	-	C26B9.3%CE29187 WBGene00016133 status:Confirmed UniProt:Q18200_CAEEL protein_id:AAA82455.2%HMM_hit%1.8e-152	-	-	-	-	-	0.598725	0.051876	0.205933	0.147974	0	0.038022	0	0.120354	0.018909	0.025577	0	0.016298	0	0.024781	0	0.033784	0	0	0	0	0.3253	0.176953	0.019011	0.060177	0.022243	0.008149	0.012391	0.016892	0	0	Y	88.58	0	0	0	0	0	0	0
	GS_00440	Molecular Function: catalytic activity (GO:0003824), Molecular Function: flavin adenine dinucleotide binding (GO:0050660), Molecular Function: oxidoreductase activity (GO:0016491)	IPR016166-FAD-binding, type 2 IPR016164-FAD-linked oxidase-like, C-terminal IPR016168-FAD-linked oxidase, FAD-binding, subdomain 2 IPR004113-FAD-linked oxidase, C-terminal IPR016167-FAD-binding, type 2, subdomain 1 IPR016171-Vanillyl-alcohol oxidase, C-terminal subdomain 2 IPR006094-FAD linked oxidase, N-terminal	-	sp|O23240|D2HDH_ARATH%%D-2-hydroxyglutarate dehydrogenase, mitochondrial OS=Arabidopsis thaliana GN=D2HGDH PE=1 SV=3%%1.3e-162	Y	Y	-	-	-	1.25755	3.69566	1.3675	0.403063	1.11767	2.94178	1.47103	1.72275	0.481136	0.21409	1.65768	1.07509	2.54003	3.48547	1.19503	0.385391	1.41225	1.22461	0.681013	0.915304	2.4766	0.88528	2.02972	1.59689	0.347613	1.36638	3.01275	0.79021	1.31843	0.798158	Y	100	0	0	0	0	1	0	0
	GS_00441	Molecular Function: nucleic acid binding (GO:0003676), Molecular Function: nucleotide binding (GO:0000166)	IPR000504-RNA recognition motif domain IPR012677-Nucleotide-binding, alpha-beta plait	-	bmy:Bm1_31130 heterogeneous nuclear ribonucleoprotein A1,putative%314%57.6433121019108%1e-101	-	-	-	-	-	2.01096	7.03203	2.88306	0.067361	3.6137	3.33608	2.21381	3.77374	1.6297	2.51035	6.59938	4.32149	3.48479	3.47494	2.33192	0.594352	4.02353	4.79366	6.57938	6.6713	4.5215	1.47521	3.47489	2.99377	2.07002	5.46043	3.47987	1.46314	4.4086	6.62534	Y	98.89	0	0	0	0	0	1	0
	GS_00442	-	-	-	dsh:Dshi_1944 putative methyltransferase%124%30.6451612903226%2e-09	-	Y	-	-	-	0	0	0	0.06184	0	0	0	0	0	0	0	0	0	0	0.090435	0.70071	0	0	0	0	0	0.03092	0	0	0	0	0	0.395572	0	0	Y	93	0	0	0	0	0	0	0
	GS_00443	Molecular Function: DNA binding (GO:0003677)	IPR003656-Zinc finger, BED-type predicted	-	bmy:Bm1_39400 BED zinc finger family protein%451%48.5587583148559%1e-115	-	-	-	-	-	0.332749	0.507229	0.045101	0	0.067128	0.021123	0.019825	0.066642	0.031515	0.007578	0.013059	0.013884	3.27312	4.74001	1.11105	0.292797	0.119216	1.34085	0.642214	0.018604	0.419989	0.02255	0.044125	0.043234	0.019547	0.013472	4.00657	0.701926	0.730033	0.330409	Y	100	0	0	0	0	1	0	0
	GS_00444	Biological Process: ion transport (GO:0006811), Biological Process: transport (GO:0006810), Cellular Component: integral to membrane (GO:0016021), Cellular Component: membrane (GO:0016020), Cellular Component: postsynaptic membrane (GO:0045211), Molecular Function: extracellular ligand-gated ion channel activity (GO:0005230)	IPR018000-Neurotransmitter-gated ion-channel, conserved site IPR006201-Neurotransmitter-gated ion-channel IPR006028-Gamma-aminobutyric acid A receptor IPR006202-Neurotransmitter-gated ion-channel ligand-binding IPR006029-Neurotransmitter-gated ion-channel transmembrane domain	-	Channels and Transporters%gnl|TC-DB|Q9GQ00%1%Channel/pores%1.A.%alpha-type channels%1.A.9%" Neurotransmitter Receptor, Cys loop, Ligand-gated Ion Channel (LIC) Family."%1.A.9.6.1%" Neurotransmitter Receptor, Cys loop, Ligand-gated Ion Channel (LIC) Family."%SEROTONIN-GATED CHLORIDE CHANNEL - Caenorhabditis elegans.%150%50%1.00E-40	-	Y	Y	-	-	2.42161	2.14035	1.87552	3.43653	1.10537	7.92406	2.13715	0.959846	0	0.019893	0.021766	0.010262	0	0.015488	0.012919	0.126378	0.530739	0.682704	0	0.039688	2.28098	2.65602	4.51472	1.5485	0.009947	0.016014	0.007744	0.069649	0.606721	0.019844	Y	87.99	0	1	0	0	0	0	0
	GS_00445	-	-	K14772-U3 small nucleolar RNA-associated protein 20	sp|Q5XG71|UTP20_MOUSE%%Small subunit processome component 20 homolog OS=Mus musculus GN=Utp20 PE=2 SV=2%%3.7e-89	-	-	-	-	-	0.07345	0	0.210188	0	0.234946	0.092943	0.22072	0.025861	0.082641	0.28419	0.136689	0.047688	0.431598	1.10214	0.398882	0.027528	0.554811	0.257037	0.013273	0.064493	0.036725	0.105094	0.163944	0.123291	0.183416	0.092188	0.76687	0.213205	0.405924	0.038883	Y	84.65	0	0	0	0	0	0	0
	GS_00446	Biological Process: cyclic nucleotide biosynthetic process (GO:0009190), Biological Process: intracellular signal transduction (GO:0035556), Molecular Function: phosphorus-oxygen lyase activity (GO:0016849)	IPR001054-Adenylyl cyclase class-3/4/guanylyl cyclase	-	mdo:100030463 similar to Adenylate cyclase type 1 (Adenylate cyclase type I) (ATP pyrophosphate-lyase 1) (Adenylyl cyclase 1) (Ca(2+)/calmodulin-activated adenylyl cyclase); K08041 adenylate cyclase 1 [EC:4.6.1.1]%54%53.7037037037037%2e-07	-	-	-	-	-	0	0	0.051909	0.334598	0.20362	0.170395	0.080622	0.181028	0.339667	0	0	0.695398	0	0.750869	0.293913	0	2.29375	0.794032	0.247084	0.15007	0	0.193253	0.187008	0.130825	0.169833	0.347699	0.375434	0.146956	1.54389	0.198577	Y	100	0	0	0	0	0	0	0
	GS_00448	Biological Process: lipid metabolic process (GO:0006629), Biological Process: oxidation-reduction process (GO:0055114), Molecular Function: oxidoreductase activity (GO:0016491)	IPR005804-Fatty acid desaturase, type 1	K10257-omega-3 fatty acid desaturase (delta-15 desaturase)	bmy:Bm1_38160 Fatty acid desaturase family protein; K10257 omega-3 fatty acid desaturase (delta-15 desaturase) [EC:1.14.19.-]%343%72.0116618075802%1e-150	-	-	Y	-	-	0.843557	0.532206	0.00851	0.041963	0.051464	0.17462	0.112343	0.114386	0.033617	0	0.025248	0.017506	19.4746	13.4586	0.155031	0.060061	0.131825	1.66337	0	0.15007	0.687881	0.025236	0.113042	0.113364	0.016808	0.021377	16.4666	0.107546	0.8976	0.075035	Y	99.81	0	0	0	0	1	0	0
	GS_00449	-	-	-	C47E12.6a%CE43648 WBGene00008150 status:Partially_confirmed UniProt:Q8I4M2_CAEEL protein_id:CAD56234.2%HMM_hit%4.9e-154	Y	Y	-	-	-	0.046741	0	0	0	0	0	0	0.016909	0	0	0	0	0	0	0.027453	0.01001	0.961749	0.535358	0	0	0.02337	0	0	0.008455	0	0	0	0.018732	0.748554	0	Y	92.85	0	0	0	0	0	0	1
	GS_00450	-	-	-	Hypothetical protein	-	-	-	-	Y	0	0.056679	1.13008	0.032024	0.758541	0.747766	0.272265	0.2049	0.309552	0.167672	0.924609	0.69419	1.73569	2.65034	0.755776	0.959723	0.879216	0.723633	0.542155	0.328666	0.028339	0.581051	0.753153	0.238583	0.238612	0.8094	2.19301	0.857749	0.801424	0.435411	Y	85.55	0	0	0	0	1	0	0
	GS_00452	Molecular Function: nucleic acid binding (GO:0003676), Molecular Function: nucleotide binding (GO:0000166)	IPR000504-RNA recognition motif domain IPR012677-Nucleotide-binding, alpha-beta plait	-	bmy:Bm1_46695 RNA recognition motif.%60%88.3333333333333%7e-24	Y	-	-	-	-	6.02954	10.2579	2.78945	2.41617	5.64431	11.3404	2.3169	6.73583	1.92805	2.34836	3.5957	3.31461	9.1059	7.87855	3.60931	3.95401	4.03728	3.13847	2.28706	0.636248	8.14373	2.60281	8.49236	4.52637	2.1382	3.45516	8.49222	3.78166	3.58788	1.46165	Y	81.17	0	1	0	0	1	0	0
	GS_00453	-	-	-	F31C3.3%CE42847 WBGene00009285 status:Partially_confirmed UniProt:O62191_CAEEL protein_id:CAB07193.4%HMM_hit%7.2e-135	-	Y	-	-	-	0.420666	0.469763	0.66375	0.040858	1.12215	0.094351	0.191643	0.461522	0.200999	0.185671	1.52534	0.482915	1.57874	4.20908	1.88136	0.688198	1.58305	1.42271	1.73776	0.576716	0.445214	0.352304	0.60825	0.326582	0.193335	1.00413	2.89391	1.28478	1.50288	1.15724	Y	100	0	0	0	0	0	0	0
	GS_00454	Biological Process: G-protein coupled receptor protein signaling pathway (GO:0007186), Cellular Component: integral to membrane (GO:0016021)	IPR017452-GPCR, rhodopsin-like superfamily IPR000276-GPCR, rhodopsin-like, 7TM	-	GPCR%Class A%P97292%Histamine receptors%Histamine receptors%histamine%H<sub>2</sub>%15466%305%21.9672131147541%2e-06	-	-	Y	-	-	0.727818	2.19127	0	0	0.00895	0	0	0.056696	0	0.015157	0.035696	0.004829	12.6661	26.211	0.132422	0.245249	0.873484	6.28186	0.033693	0.040928	1.45954	0	0.004475	0.028348	0.007578	0.020262	19.4385	0.188835	3.57767	0.037311	Y	99.34	0	0	0	0	1	0	0
	GS_00455	Molecular Function: protein binding (GO:0005515)	IPR002049-EGF-like, laminin IPR018933-Netrin module, non-TIMP type IPR013032-EGF-like region, conserved site IPR008993-Tissue inhibitor of metalloproteinases-like, OB-fold IPR001134-Netrin domain IPR008211-Laminin, N-terminal	K06843-netrin 1	GPCR%Class B%Q9QYP2%Class B Orphans%Class B Orphans%CELSR2%"CDHF10, EGFL2, FLJ34118, FLJ42737, FLJ45143, FLJ45845, Flamingo1, KIAA0279, MEGF3, EGF-like-domain, multiple 2, cadherin EGF LAG seven-pass G-type receptor 2, epidermal growth factor-like 2, multiple epidermal growth factor-like domains 3"%53883%147%32.6530612244898%6e-11	-	Y	-	-	-	0.184737	0.180604	0.009361	0.018773	0	0.02394	0.00793	0	0	0	0	0	1.93909	2.39572	0	0	1.69653	1.76488	0	0.035967	0.18267	0.014067	0.01197	0.003965	0	0	2.16741	0	1.7307	0.017984	Y	100	0	0	0	0	1	0	1
	GS_00457	-	-	-	Hypothetical protein	-	-	Y	-	Y	0.180285	0	0.178702	1.546	0.104048	0.054921	0	0.007957	0.092445	0.07389	0.527602	0.564407	0.00826	0.009912	36.2449	34.4124	0.401207	0.013097	2.48922	0.367114	0.090143	0.862349	0.079484	0.003979	0.083167	0.546004	0.009086	35.3287	0.207152	1.42817	Y	90.97	0	0	0	1	0	0	0
	GS_00459	-	IPR013907-Sds3-like	-	bmy:Bm1_12015 MGC83759 protein%134%44.7761194029851%1e-14	-	-	-	-	-	1.44451	1.65426	0.208486	1.79115	0.314381	1.44765	0.826048	0.938958	0.44822	0.653638	0.846253	0.328986	6.86117	5.43079	2.35615	0.415421	1.7676	0.90536	2.19721	0.84461	1.54938	0.999816	0.881016	0.882503	0.550929	0.587619	6.14598	1.38578	1.33648	1.52091	Y	82.91	0	0	0	0	1	0	0
	GS_00461	Molecular Function: protein binding (GO:0005515)	IPR020683-Ankyrin repeat-containing domain IPR002110-Ankyrin repeat	-	Hypothetical protein	-	Y	Y	-	-	0.438472	0.154666	0	0.029816	0	0	0	0	0.025212	0	0	0	1.13475	1.20994	0.865589	0.235238	0.03095	0.073673	0.626899	0	0.296569	0.014908	0	0	0.012606	0	1.17235	0.550414	0.052312	0.31345	Y	86.92	0	0	0	0	1	0	0
	GS_00464	Biological Process: isoprenoid biosynthetic process (GO:0008299), Molecular Function: hydrolase activity (GO:0016787), Molecular Function: isopentenyl-diphosphate delta-isomerase activity (GO:0004452)	IPR011876-Isopentenyl-diphosphate delta-isomerase, type 1 IPR000086-NUDIX hydrolase domain IPR015797-NUDIX hydrolase domain-like	K01823-isopentenyl-diphosphate delta-isomerase	bmy:Bm1_16940 isopentenyl-diphosphate delta-isomerase, type 1 family protein; K01823 isopentenyl-diphosphate delta-isomerase [EC:5.3.3.2]%218%53.2110091743119%3e-64	-	Y	-	-	-	0.446262	0.269945	0.378678	0.580853	0.346826	0.284461	0.791684	0.266569	0.141469	0.076731	0.209822	0.162984	0.955092	1.61016	1.54385	0.083835	0.154751	0.419118	0.700412	0.066973	0.358104	0.479765	0.315643	0.529127	0.1091	0.186403	1.28262	0.813842	0.286935	0.383693	Y	98.79	0	0	0	0	0	0	0
	GS_00465	-	-	-	bmy:Bm1_36010 Leucine Rich Repeat family protein%90%41.1111111111111%1e-07	-	-	-	-	-	0.575355	0.541812	0.646731	0.10049	0.691413	0.071819	0.372713	0.926028	0.48954	0.355238	1.46353	1.44271	4.60612	5.45309	1.24025	4.65222	1.55095	2.03829	1.88274	0.601521	0.558584	0.37361	0.381616	0.64937	0.422389	1.45312	5.02961	2.94623	1.79462	1.24213	Y	99.39	0	0	0	0	1	0	0
	GS_00466	Molecular Function: protein binding (GO:0005515)	IPR000727-Target SNARE coiled-coil domain	-	Channels and Transporters%gnl|TC-DB|P60880%1%Channel/pores%1.F.%Vescile fusion pores%1.F.1%Vescile fusion pores%1.F.1.1.1% Synaptosomal Vesicle Fusion Pore (SVF-Pore) Family.%Synaptosomal-associated protein 25 - Homo sapiens (Human).%59%66.10169492%5.00E-19	-	-	-	-	-	1.52018	0.748354	0.556529	0.740974	1.55848	2.47425	1.23577	2.54832	0.694741	0.585432	1.15446	1.71133	0.091895	0.019205	0.150186	0.116368	6.89617	4.82968	2.23397	3.93035	1.13427	0.648752	2.01636	1.89204	0.640087	1.43289	0.05555	0.133277	5.86292	3.08216	Y	100	0	0	0	0	0	1	1
	GS_00468	Cellular Component: intracellular (GO:0005622), Molecular Function: exonuclease activity (GO:0004527), Molecular Function: nucleic acid binding (GO:0003676)	IPR006055-Exonuclease IPR013520-Exonuclease, RNase T/DNA polymerase III IPR012337-Ribonuclease H-like	-	sp|Q5FVR4|ERI1_RAT%%3'-5' exoribonuclease 1 OS=Rattus norvegicus GN=Eri1 PE=2 SV=1%%3.9e-76	-	Y	-	-	-	3.8038	1.90307	1.24325	2.16219	0.905103	1.5251	1.60716	1.38954	0.981182	0.789102	1.40346	1.17047	3.60353	4.16571	0.977018	0.511769	5.77508	4.65286	1.95319	2.51647	2.85343	1.70272	1.2151	1.49835	0.885142	1.28696	3.88462	0.744393	5.21397	2.23483	Y	98.86	0	0	0	0	1	0	1
	GS_00469	Biological Process: tetrahydrofolate biosynthetic process (GO:0046654), Cellular Component: cytoplasm (GO:0005737), Molecular Function: GTP cyclohydrolase I activity (GO:0003934)	IPR020602-GTP cyclohydrolase I/Nitrile oxidoreductase IPR018234-GTP cyclohydrolase I, conserved site IPR001474-GTP cyclohydrolase I	K01495-GTP cyclohydrolase I	cel:F32G8.6 cat-4; abnormal CATecholamine distribution family member (cat-4); K01495 GTP cyclohydrolase I [EC:3.5.4.16]%224%69.6428571428571%3e-85	-	Y	-	-	-	8.75163	10.1676	5.24788	19.7832	0.044752	0.129556	0.088552	2.14946	0	0	0	0.016298	0	0.024781	0.043602	0	0.014902	0	0	0.083097	9.45963	12.5156	0.087154	1.11901	0	0.008149	0.012391	0.021801	0.007451	0.041548	Y	99.46	1	0	0	0	0	0	0
	GS_00470	Molecular Function: protein binding (GO:0005515)	IPR015943-WD40/YVTN repeat-like-containing domain IPR019781-WD40 repeat, subgroup IPR017986-WD40-repeat-containing domain IPR019775-WD40 repeat, conserved site IPR011046-WD40 repeat-like-containing domain IPR001680-WD40 repeat	-	sp|Q8BQM8|EMAL5_MOUSE%%Echinoderm microtubule-associated protein-like 5 OS=Mus musculus GN=Eml5 PE=2 SV=2%%7e-223	-	Y	-	-	-	1.35548	1.1893	0.24763	0.120367	0.651137	0.433732	1.93494	1.63025	0.177887	0.427233	0.377854	0.441867	0.946831	1.27809	0.77354	0.171424	0.926214	0.877528	0.676929	0.235647	1.27239	0.183998	0.542435	1.78259	0.30256	0.40986	1.11246	0.472482	0.901871	0.456288	Y	99.45	0	1	0	0	1	0	0
	GS_00471	-	-	-	Hypothetical protein	Y	-	-	-	Y	0.77122	0.410202	0.405058	1.20256	1.01474	1.27726	4.27298	3.4445	1.89373	1.75724	2.97146	5.03137	0.467737	0.06629	0	0.033784	0	0.044204	0	0	0.590711	0.803811	1.146	3.85874	1.82549	4.00142	0.267013	0.016892	0.022102	0	Y	99.2	0	1	1	0	0	0	0
	GS_00472	Cellular Component: intracellular (GO:0005622)	IPR001370-Baculoviral inhibition of apoptosis protein repeat	K08731-baculoviral IAP repeat-containing 5	Peptidase Inhibitor%MER180502 - survivin (Brugia malayi) [I32.005]#I32#%95%55.7894736842105%2e-24	-	-	-	-	-	0.211446	0.034584	0	0	0.066009	0.326708	0.04758	0	0.014007	0	0	0.023542	0.456379	0.738478	0.60236	0.041292	0	0.06385	0.280777	0	0.123015	0	0.196358	0.02379	0.007003	0.011771	0.597429	0.321826	0.031925	0.140389	Y	94.71	0	0	0	0	1	0	0
	GS_00475	-	IPR006671-Cyclin, N-terminal IPR013763-Cyclin-like	K06626-cyclin E	cin:100185796 similar to cyclin E1; K06626 cyclin E%288%37.1527777777778%3e-50	-	Y	Y	-	-	0.284895	0.400595	0.28337	0.014356	1.4589	0.273195	0.274909	0.185007	0.145672	0.029366	0.181091	0.248098	3.3867	5.12722	0.723478	0.4442	5.44609	9.20913	1.92868	1.87526	0.342745	0.148863	0.86605	0.229958	0.087519	0.214594	4.25696	0.583839	7.32761	1.90197	Y	98.37	0	0	0	0	1	0	1
	GS_00476	Biological Process: signal transduction (GO:0007165), Cellular Component: intracellular (GO:0005622)	IPR000198-Rho GTPase-activating protein domain	-	bmy:Bm1_56480 RhoGAP domain containing protein%210%43.8095238095238%1e-30	-	-	-	-	-	0.347216	1.09996	0.632265	0.153495	0.685819	0.302768	2.30765	0.387917	0.394994	0.32303	1.40172	1.30749	1.70368	2.66026	2.42236	3.1119	0.560543	0.70235	0.962811	0.462613	0.723586	0.39288	0.494294	1.34778	0.359012	1.3546	2.18197	2.76713	0.631446	0.712712	Y	92.55	0	0	0	1	1	0	0
	GS_00477	-	-	-	Hypothetical protein	-	-	-	-	Y	0.653256	0.490897	0.051058	0.916555	0.033564	0.578779	0.03965	0.02984	0	0	0	0	0.026846	0.055758	0	0	0	0.049115	0	0	0.572077	0.483806	0.306172	0.034745	0	0	0.041302	0	0.024558	0	Y	84.98	0	0	0	0	0	0	0
	GS_00479	-	-	-	sp|Q9P2Y5|UVRAG_HUMAN%%UV radiation resistance-associated gene protein OS=Homo sapiens GN=UVRAG PE=1 SV=1%%4.1e-124	-	-	-	-	-	1.56804	1.34492	0.384635	0.320242	0.494506	0.684396	1.09567	0.472463	0.352273	0.339134	0.591158	0.692379	3.87096	5.18298	0.84944	0.480487	1.3022	1.9024	0.947496	0.390679	1.45648	0.352438	0.589451	0.784067	0.345703	0.641769	4.52697	0.664964	1.6023	0.669087	Y	99.57	0	0	0	0	1	0	0
	GS_00480	Biological Process: intracellular signal transduction (GO:0035556), Biological Process: regulation of Rho protein signal transduction (GO:0035023), Cellular Component: intracellular (GO:0005622), Molecular Function: guanyl-nucleotide exchange factor activity (GO:0005085), Molecular Function: protein binding (GO:0005515), Molecular Function: Rho guanyl-nucleotide exchange factor activity (GO:00050…	IPR001849-Pleckstrin homology domain IPR001331-Guanine-nucleotide dissociation stimulator, CDC24, conserved site IPR011993-Pleckstrin homology-type IPR000219-Dbl homology (DH) domain	-	sp|Q0KL02|TRIO_MOUSE%%Triple functional domain protein OS=Mus musculus GN=Trio PE=1 SV=3%%3.4e-168	-	-	-	-	-	0.368361	1.24598	0.755654	0	0.024613	0.008449	0.00793	0.161135	0.135166	0	0.209822	0.192562	11.5323	10.6423	0.096894	0.264018	0.544495	3.65091	0.49621	1.3035	0.807168	0.377827	0.016531	0.084532	0.067583	0.201192	11.0873	0.180456	2.0977	0.899856	Y	97.11	0	0	0	0	1	0	0
	GS_00481	-	-	-	C14C10.2a%CE28432 WBGene00007585 Transthyretin-like family status:Partially_confirmed UniProt:Q17972_CAEEL protein_id:CAA98426.2%HMM_hit%1.9e-84	-	Y	-	-	-	0.684416	0.706085	0.315707	0.355579	0.214808	0.261929	0.946321	0.458538	0.451021	0.712371	0.895879	0.542676	2.99331	4.67558	0.50708	0.429185	0.596078	0.368365	0.700412	0.035967	0.695251	0.335643	0.238369	0.702429	0.581696	0.719277	3.83445	0.468133	0.482222	0.368189	Y	93.82	0	0	0	0	1	0	0
	GS_00482	-	-	-	Hypothetical protein	-	-	-	-	Y	0.348329	0.816561	0.217846	0.125888	0.541495	1.07729	1.0917	0.566956	0.279437	0.134517	0.595511	0.737049	1.58803	1.69441	0.321366	0.17768	0.98009	0.979033	0.69837	0.317504	0.582445	0.171867	0.809393	0.82933	0.206977	0.66628	1.64122	0.249523	0.979562	0.507937	Y	82.91	0	0	0	0	1	0	0
	GS_00483	-	-	K14861-nucleolar pre-ribosomal-associated protein 1	bmy:Bm1_09755 LOC443605 protein%211%60.1895734597156%2e-68	-	Y	-	-	-	1.11621	1.99913	2.59203	0.525639	0.830144	1.44343	1.17761	1.05136	0.738162	0.409234	0.751354	0.862607	9.50136	11.408	4.57503	1.28255	0.850558	2.98949	1.92971	0.091778	1.55767	1.55883	1.13679	1.11448	0.573698	0.80698	10.4547	2.92879	1.92002	1.01074	Y	97.62	0	0	0	0	1	0	0
	GS_00484	-	-	-	Hypothetical protein	-	Y	-	-	Y	0.40286	0.775253	0	0.70122	0	0.018307	0.025112	0.012931	0.14357	0	0.02786	0	15.6635	16.705	2.90037	1.12614	0.139849	1.75015	1.91541	0.102941	0.589056	0.35061	0.009153	0.019021	0.071785	0.01393	16.1842	2.01326	0.944997	1.00918	Y	92.76	0	0	0	0	1	0	0
	GS_00485	Molecular Function: protein binding (GO:0005515)	IPR013069-BTB/POZ IPR011043-Galactose oxidase/kelch, beta-propeller IPR015915-Kelch-type beta propeller IPR011333-BTB/POZ fold IPR000210-BTB/POZ-like IPR006652-Kelch repeat type 1	K15046-influenza virus NS1A-binding protein	cbr:CBG00102 Cbr-tag-147; C. briggsae CBR-TAG-147 protein%779%55.3273427471117%0.0	-	Y	-	-	-	5.34179	10.3828	6.5439	0.583061	2.36513	2.0039	2.34598	2.86661	3.69781	2.38341	8.11515	6.67751	2.22511	3.84851	3.54633	2.62766	4.0476	3.26126	2.86903	2.18656	7.8623	3.56348	2.18451	2.60629	3.04061	7.39633	3.03681	3.087	3.65443	2.5278	Y	99.96	0	0	1	0	0	0	0
	GS_00486	Biological Process: metabolic process (GO:0008152), Molecular Function: catalytic activity (GO:0003824)	IPR000873-AMP-dependent synthetase/ligase	-	Channels and Transporters%gnl|TC-DB|P69451%4%Group translocators%4.C.%Acyl CoA ligase-coupled transporters%4.C.1%Acyl CoA ligase-coupled transporters%4.C.1.1.4% Proposed Fatty Acid Transporter (FAT) Family.%Long-chain-fatty-acid--CoA ligase - Escherichia coli.%217%28.57142857%1.00E-16	Y	Y	-	-	-	0.008903	0	0	0.427358	0.03692	0	0	0.015915	0.005603	0	0	0	0	0	11.1267	18.0633	0.138703	0	0.360416	0.173635	0.004451	0.213679	0.01846	0.007957	0.002801	0	0	14.595	0.069351	0.267025	Y	95.72	0	0	0	1	0	0	0
	GS_00487	-	-	-	sp|O60303|K0556_HUMAN%%Uncharacterized protein KIAA0556 OS=Homo sapiens GN=KIAA0556 PE=1 SV=4%%3.3e-198	-	-	-	-	-	0.027822	0	0.006808	0.072883	0.552683	0	0.48902	1.0235	0	0.077679	0.071392	0.12918	0.025813	0.096646	0	0	0	0	0.008168	0.326186	0.013911	0.039845	0.276342	0.756262	0.038839	0.100286	0.06123	0	0	0.167177	Y	79.75	0	0	0	0	0	0	0
	GS_00489	Biological Process: regulation of transcription, DNA-dependent (GO:0006355), Biological Process: steroid hormone mediated signaling pathway (GO:0043401), Cellular Component: nucleus (GO:0005634), Molecular Function: sequence-specific DNA binding (GO:0043565), Molecular Function: sequence-specific DNA binding transcription factor activity (GO:0003700), Molecular Function: steroid hormone receptor …	IPR008946-Nuclear hormone receptor, ligand-binding IPR001628-Zinc finger, nuclear hormone receptor-type IPR013088-Zinc finger, NHR/GATA-type	-	cbr:CBG19594 Cbr-nhr-119; C. briggsae CBR-NHR-119 protein%251%64.1434262948207%6e-93	-	-	-	-	-	0.592048	0.488976	1.1905	0.517909	0.142087	0.107025	0.202217	0.342163	1.23821	2.79738	1.83355	3.46673	10.5432	7.47895	0.07913	0.111363	0.102021	1.37523	0.935244	1.44737	0.540512	0.854202	0.124556	0.27219	2.0178	2.65014	9.01107	0.095247	0.738626	1.19131	Y	100	0	0	0	0	1	0	0
	GS_00491	-	-	-	Hypothetical protein	Y	-	-	-	Y	0	0	0	0.601834	0	0	0	0	0	0	0	0	0	0	9.8703	8.99787	0.024072	0	0.278735	0.260452	0	0.300917	0	0	0	0	0	9.43408	0.012036	0.269594	Y	91.4	0	0	0	1	0	0	0
	GS_00492	Cellular Component: intracellular (GO:0005622), Molecular Function: nucleic acid binding (GO:0003676), Molecular Function: zinc ion binding (GO:0008270)	IPR015880-Zinc finger, C2H2-like IPR013087-Zinc finger, C2H2-type/integrase, DNA-binding IPR007087-Zinc finger, C2H2-type	-	bmy:Bm1_25115 Zinc finger, C2H2 type family protein%358%55.0279329608939%1e-112	-	-	-	-	-	0.563113	2.12786	0.755654	1.0822	0.949854	1.38851	0.927817	0.996648	0.874029	0.395025	1.71079	0.752744	7.20604	6.61657	3.23466	5.28911	1.52688	1.61753	1.94094	0.626326	1.34549	0.918926	1.16918	0.962233	0.634527	1.23177	6.9113	4.26188	1.57221	1.28363	Y	99.64	0	0	0	1	1	0	0
	GS_00493	Biological Process: carbohydrate metabolic process (GO:0005975), Molecular Function: carbohydrate binding (GO:0030246), Molecular Function: catalytic activity (GO:0003824), Molecular Function: hydrolase activity, hydrolyzing O-glycosyl compounds (GO:0004553)	IPR000322-Glycoside hydrolase, family 31 IPR011013-Glycoside hydrolase-type carbohydrate-binding	-	sp|P07768|SUIS_RABIT%%Sucrase-isomaltase, intestinal OS=Oryctolagus cuniculus GN=SI PE=1 SV=3%%2.1e-111	-	-	-	-	-	0.12019	0.083577	0.055313	0.573123	0.072721	0.183069	0.029077	0.021882	0.030115	0	0.20721	0.052517	1.69851	0.817778	28.9326	65.4388	0.588054	1.09855	1.39265	0.34851	0.101884	0.314218	0.127895	0.02548	0.015057	0.129864	1.25815	47.1857	0.843301	0.870583	Y	90.91	0	0	0	1	0	0	0
	GS_00494	Biological Process: neurotransmitter transport (GO:0006836), Cellular Component: integral to membrane (GO:0016021), Molecular Function: neurotransmitter:sodium symporter activity (GO:0005328)	IPR000175-Sodium:neurotransmitter symporter	-	Channels and Transporters%gnl|TC-DB|Q9UN76%2%Electorchemical potential-driven transporters%2.A.%"Porters (uniporters, symporters, antiporters)"%2.A.2%Cation Symporter Family%2.A.22.2.3% Glycoside-Pentoside-Hexuronide (GPH):Cation Symporter Family.; Neurotransmitter:Sodium Symporter (NSS) Family.%AMINO ACID TRANSPORTER B0+ - Homo sapiens (Human).%84%55.95238095%1.00E-24	-	-	Y	-	-	0.086804	0.297805	0.061269	0	0	0	0	0	0.24442	0.036945	0.235941	0.047084	0.160042	0.308525	0	0	0	0.1277	0.079639	0	0.192304	0.030635	0	0	0.140682	0.141513	0.234284	0	0.06385	0.039819	Y	98.84	0	0	0	0	0	0	0
	GS_00496	-	-	-	sp|O48661|SPD2_ARATH%%Spermidine synthase 2 OS=Arabidopsis thaliana GN=SPDSYN2 PE=1 SV=2%%2.9e-22	-	-	Y	-	-	0.032273	0.027859	0.213591	0	0	0	0	0	0.102951	0.223563	0.089675	0.02656	0	0	0	0	0	0.121151	0.015315	0	0.030066	0.106796	0	0	0.163257	0.058118	0	0	0.060576	0.007658	Y	75.81	0	0	1	0	0	0	0
	GS_00497	-	-	-	sp|Q2YDD2|SMG9_BOVIN%%Protein SMG9 OS=Bos taurus GN=SMG9 PE=2 SV=1%%1.8e-170	-	-	Y	-	-	1.81176	2.2758	0.031486	0	0	0.021123	0.019825	0	0.299747	0	0.006094	0	29.0596	35.2307	1.17888	0.945959	0.515837	7.07098	2.21252	0.238128	2.04378	0.015743	0.010562	0.009913	0.149874	0.003047	32.1452	1.06242	3.79341	1.22533	Y	99.63	0	0	0	0	1	0	0
	GS_00499	-	-	-	Hypothetical protein	-	-	-	-	Y	0.124642	0.035544	0	0	0.083909	0	0.048902	0.111402	0.052526	0	0.130595	0.13582	0.038204	0.78866	1.57292	2.89794	0	0.306153	0.414529	0	0.080093	0	0.041955	0.080152	0.026263	0.133207	0.413432	2.23543	0.153076	0.207265	Y	98.88	0	0	0	1	0	0	0
	GS_00501	-	-	-	Hypothetical protein	-	-	-	-	Y	0	0.04323	0.249332	0.298156	0.076078	0	0.084587	0.559993	0.016108	0	0.020024	0.285524	0	0.014249	0	0	6.2187	1.90568	0.690202	0.195959	0.021615	0.273744	0.038039	0.32229	0.008054	0.152774	0.007125	0	4.06219	0.443081	Y	99.77	0	0	0	0	0	0	1
	GS_00502	-	IPR009652-Protein of unknown function DUF1241	-	bmy:Bm1_57240 RE18871p%215%77.6744186046512%6e-96	-	-	-	-	-	0.745624	1.22772	0.19487	0.101594	1.38283	0.550615	1.79219	1.01654	0.801193	0.232089	0.794885	0.681514	1.88953	3.82621	1.10298	0.038789	0.139849	0.450224	0.989357	0.114103	0.986674	0.148232	0.966721	1.40437	0.516641	0.7382	2.85787	0.570885	0.295037	0.55173	Y	98.47	0	0	0	0	1	0	0
	GS_00503	-	IPR005631-Protein of unknown function DUF339	-	sp|Q6C202|SDHF2_YARLI%%Succinate dehydrogenase assembly factor 2, mitochondrial OS=Yarrowia lipolytica GN=EMI5 PE=3 SV=1%%8.1e-41	-	-	-	-	-	0.565339	0.298765	0.119986	0.311408	0.501219	0.795645	0.746747	0.73008	0.079139	0.053049	0.048755	0.423758	0.637072	1.76256	0.996397	0.070071	0.193725	0.224294	0.11129	0.140148	0.432052	0.215697	0.648432	0.738414	0.066094	0.236257	1.19982	0.533234	0.20901	0.125719	Y	99.72	0	0	0	0	0	0	0
	GS_00504	-	-	-	sp|Q74ZS2|GPI13_ASHGO%%GPI ethanolamine phosphate transferase 3 OS=Ashbya gossypii GN=GPI13 PE=3 SV=1%%1.4e-67	-	-	Y	-	-	0.550872	0.519717	0.296135	0.133618	0.488912	0.456264	0.222042	0.137263	0.154076	0.35808	0.726976	0.17566	0.852871	1.32517	1.73602	0.790802	0.44362	0.555004	0.406361	0.161232	0.535294	0.214877	0.472588	0.179652	0.256078	0.451318	1.08902	1.26341	0.499312	0.283797	Y	99.43	0	0	0	1	1	0	0
	GS_00505	-	IPR006150-Cysteine-rich repeat	-	bmy:Bm1_15320 cysteine-rich protein%106%37.7358490566038%6e-15	-	-	-	-	-	34.6604	28.1771	6.16097	47.3285	14.7904	125.481	25.0365	25.4981	0	0	0.046143	0.06459	0.32628	0.115852	0.129192	0.133886	19.1192	14.2811	1.16701	0.561833	31.4188	26.7447	70.1357	25.2673	0	0.055367	0.221066	0.131539	16.7002	0.864423	Y	100	0	0	0	0	0	0	0
	GS_00506	-	-	-	sp|A0AAS4|SMS1_PIG%%Phosphatidylcholine:ceramide cholinephosphotransferase 1 OS=Sus scrofa GN=SGMS1 PE=2 SV=2%%5.6e-126	-	-	Y	-	-	1.67821	2.61011	0.997327	1.20256	11.1253	5.57938	7.8838	4.88477	3.251	4.68914	4.6927	4.00518	0	0.077441	0.184099	0	0	0	0	0	2.14416	1.09995	8.35232	6.38429	3.97007	4.34894	0.038721	0.09205	0	0	Y	100	0	1	1	0	0	0	0
	GS_00508	-	IPR000716-Thyroglobulin type-1	-	bmy:Bm1_34695 secreted modular calcium-binding protein 1%86%61.6279069767442%2e-25	-	-	-	-	-	0.143561	0.684951	0.633116	0	0.688057	0.820993	2.6949	0.354099	0.090344	0	0	0.058553	0	0	0	0	0.036682	0.265223	0	0	0.414256	0.316558	0.754525	1.5245	0.045172	0.029277	0	0	0.150952	0	Y	80.26	0	0	0	0	0	0	0
	GS_00509	-	IPR006954-Protein of unknown function DUF644	-	Y39D8B.1%CE37681 WBGene00021449 status:Partially_confirmed UniProt:Q60F74_CAEEL protein_id:AAV28322.1%HMM_hit%4.5e-105	-	-	-	-	-	0.064547	0	0.033188	0	0.087266	0	0	0.038792	0.013307	0.017999	0.033955	0.035011	0	0.072485	0	0.048799	0.02178	0.094956	0.159277	0.023565	0.032273	0.016594	0.043633	0.019396	0.015653	0.034483	0.036242	0.0244	0.058368	0.091421	Y	95.13	0	0	0	0	0	0	0
	GS_00510	Molecular Function: nucleic acid binding (GO:0003676), Molecular Function: nucleotide binding (GO:0000166)	IPR000504-RNA recognition motif domain IPR012677-Nucleotide-binding, alpha-beta plait	K12741-heterogeneous nuclear ribonucleoprotein A1/A3	bmy:Bm1_33950 heterogeneous ribonuclear particle protein; K12741 heterogeneous nuclear ribonucleoprotein A1/A3%198%80.8080808080808%3e-95	-	-	-	Y	-	9.57181	9.79297	1.3743	3.38904	4.82871	3.69799	5.40301	6.58564	1.86362	2.40141	4.86073	4.17722	8.11157	8.34071	18.4115	5.52685	12.6128	6.84996	14.676	3.59052	9.68239	2.38167	4.26335	5.99433	2.13251	4.51897	8.22614	11.9692	9.73137	9.13325	Y	94.79	0	0	0	0	0	0	0
	GS_00511	-	-	-	Hypothetical protein	-	Y	-	-	Y	0.701109	2.21336	13.3507	0.472633	2.03396	2.72913	0.728244	2.82483	2.61018	2.97642	8.41377	4.78569	0.065049	0.257104	0.384347	0.027528	0.974359	0.487879	12.6452	5.4881	1.45724	6.91169	2.38155	1.77654	2.7933	6.59973	0.161077	0.205938	0.731119	9.06665	Y	89.92	0	0	0	0	0	0	0
	GS_00512	-	IPR002602-Domain of unknown function DB	-	C25G4.10a%CE15638 WBGene00007736 fibronectin status:Partially_confirmed%HMM_hit%5.8e-51	-	Y	-	-	-	0.020032	0.180604	0.015317	0.019877	0.162225	0.222499	0	0	0	0	0	0	0	0	0	0	0	0	0	0	0.100318	0.017597	0.192362	0	0	0	0	0	0	0	Y	80.8	1	1	0	0	0	0	0
	GS_00513	-	-	-	Hypothetical protein	-	Y	Y	-	Y	0	0	0	0	0	0	0	0	0	0	0	0	0	0	2.45466	2.34112	0	0	0	0	0	0	0	0	0	0	0	2.39789	0	0	Y	80.12	0	0	0	1	0	0	0
	GS_00514	-	IPR013892-Cytochrome c oxidase biogenesis protein Cmc1-like	K03952-NADH dehydrogenase (ubiquinone) 1 alpha subcomplex 8	Channels and Transporters%gnl|TC-DB|P42029%3%Primary active transporters%3.D.%Oxidoreduction-driven transporters%3.D.1%Oxidoreduction-driven transporters%3.D.1.6.1% H+ or Na+-translocating NADH Dehydrogenase (NDH) Family.%NADH dehydrogenase [ubiquinone] 1 alpha subcomplex subunit 8 - Bos taurus (Bovine).%135%36.2962963%1.00E-18	-	-	-	Y	-	10.7737	16.3514	7.34125	5.39001	5.17777	9.15063	10.9858	8.82263	3.97655	6.2503	12.0103	11.8598	4.69389	3.33368	22.297	9.53842	11.2957	8.98812	12.4573	6.54976	13.5626	6.36563	7.1642	9.9042	5.11342	11.9351	4.01379	15.9177	10.1419	9.50354	Y	98.65	0	0	0	0	0	0	0
	GS_00515	-	-	-	Hypothetical protein	-	-	Y	-	Y	0.239268	0.051876	0.068928	0	0.090622	0.114066	0.38593	0.080567	0.088243	0.047365	0.070521	0	0.388232	0.083017	0.130807	0.067568	0.153605	0.440401	0.164382	0.066973	0.145572	0.034464	0.102344	0.233249	0.067804	0.035261	0.235624	0.099188	0.297003	0.115678	Y	76.34	0	0	0	0	0	0	0
	GS_00516	Biological Process: cation transport (GO:0006812), Biological Process: transmembrane transport (GO:0055085), Cellular Component: integral to membrane (GO:0016021), Molecular Function: cation transmembrane transporter activity (GO:0008324)	IPR002524-Cation efflux protein	K14692-solute carrier family 30 (zinc transporter), member 5	Channels and Transporters%gnl|TC-DB|Q8TAD4%2%Electorchemical potential-driven transporters%2.A.%"Porters (uniporters, symporters, antiporters)"%2.A.4% Cation Diffusion Facilitator (CDF) Family.%2.A.4.4.3% Cation Diffusion Facilitator (CDF) Family.%Zinc transporter 5 (Zinc transporter ZnT-5) - Homo sapiens (Human).%665%38.19548872%1.00E-105	-	Y	Y	-	-	0.168044	0.72722	0.753952	0.009939	0.891677	0.243622	1.02562	0.195948	0.170184	0.207459	1.0108	0.269829	0.387199	0.753347	0.350434	0.171424	3.75873	2.00391	1.04551	0.920265	0.447632	0.381945	0.56765	0.610785	0.188821	0.640315	0.570273	0.260929	2.88132	0.982889	Y	98.26	0	0	0	0	0	0	1
	GS_00517	-	-	-	Hypothetical protein	-	-	-	-	Y	7.54861	7.30582	2.10868	1.74145	1.83594	1.34767	16.7509	5.33933	1.94205	2.13995	4.27828	3.93576	36.9811	36.2988	1.44534	3.3997	0.852851	11.9858	1.27728	2.19152	7.42722	1.92507	1.5918	11.0451	2.041	4.10702	36.64	2.42252	6.41932	1.7344	Y	98.76	0	0	0	0	1	0	0
	GS_00518	Biological Process: proteolysis (GO:0006508)	IPR001930-Peptidase M1, alanine aminopeptidase/leukotriene A4 hydrolase	-	Peptidase%MER172434 - family M1 unassigned peptidases (Strongylocentrotus purpuratus) [M01.UPW]#M01#%76%38.1578947368421%2e-10	-	-	-	-	-	2.07217	3.36231	4.12461	0	21.8757	5.69203	16.3584	13.4776	17.6059	16.7786	33.0387	18.0767	0.034074	0.020444	0	0.041292	0	0	0.102101	0.083097	2.71724	2.06231	13.7839	14.918	17.1923	25.5577	0.027259	0.020646	0	0.092599	Y	89.33	0	0	1	0	0	0	0
	GS_00519	-	-	-	Hypothetical protein	-	-	-	-	Y	0.021145	0.018253	0	0.143557	0	0	0	0	0	0	0.016542	0.011469	0.115644	0.276929	11.0266	9.97887	3.9857	4.29923	0.399214	0.115343	0.019699	0.071778	0	0	0	0.014006	0.196286	10.5027	4.14247	0.257279	Y	86.78	0	0	0	1	0	0	1
	GS_00520	-	-	-	Hypothetical protein	Y	-	-	-	Y	24.797	50.939	27.2461	51.3834	1.79902	3.04598	2.48607	6.10223	0.50915	0.74079	0.228105	0.429191	0	0.058855	0.038758	0	0	0.039292	0.267504	0.029766	37.868	39.3147	2.4225	4.29415	0.62497	0.328648	0.029428	0.019379	0.019646	0.148635	Y	100	1	0	0	0	0	0	0
	GS_00521	Biological Process: G-protein coupled receptor protein signaling pathway (GO:0007186), Molecular Function: guanyl nucleotide binding (GO:0019001), Molecular Function: signal transducer activity (GO:0004871)	IPR001019-Guanine nucleotide binding protein (G-protein), alpha subunit	-	GTPase%gpa_16 %93%64.5161290322581%2e-32	-	-	Y	Y	-	4.78535	9.73341	2.86604	0.71668	5.65997	4.54715	5.18626	2.72835	2.14025	1.77619	7.46217	2.93129	4.18382	7.04528	2.46758	0.782043	5.24778	6.18854	5.45933	7.06322	7.25938	1.79136	5.10356	3.9573	1.95822	5.19673	5.61455	1.62481	5.71816	6.26128	Y	100	0	0	0	0	0	0	0
	GS_00523	-	-	-	Hypothetical protein	-	-	-	-	Y	0	0	0	1.2887	0	0	0	0	0	0	0.010448	0.021128	0	0.014869	24.6741	18.455	4.20006	0.730182	0	0.437808	0	0.644349	0	0	0	0.015788	0.007434	21.5645	2.46512	0.218904	Y	99.76	0	0	0	1	0	0	0
	GS_00526	Molecular Function: protein binding (GO:0005515)	IPR022364-F-box domain, Skp2-like IPR006553-Leucine-rich repeat, cysteine-containing subtype IPR001810-F-box domain, cyclin-like	-	sp|Q9LJF3|BRL3_ARATH%%Receptor-like protein kinase BRI1-like 3 OS=Arabidopsis thaliana GN=BRL3 PE=1 SV=1%%2.5e-106	-	-	-	-	-	0.576468	0.525481	0.127644	0.011043	0.682463	0.043655	0.19693	0.210868	0.086843	0.019893	0.322133	0.30484	1.4125	1.91001	4.87378	4.07288	0.521569	0.692527	1.05981	0.058292	0.550974	0.069344	0.363059	0.203899	0.053368	0.313487	1.66125	4.47333	0.607048	0.559049	Y	95.13	0	0	0	1	1	0	0
	GS_00528	-	-	-	ZK899.2%CE15467 WBGene00014141 status:Partially_confirmed UniProt:Q23660_CAEEL protein_id:CAA85502.1%HMM_hit%1.7e-270	-	Y	Y	-	-	0.75564	1.44195	0.395697	0.205397	0.993487	0.343606	0.61458	0.675374	0.551171	0.869623	0.682574	0.710489	9.83693	8.69818	1.40981	0.782043	0.912458	3.54122	1.26707	0.184797	1.0988	0.300547	0.668547	0.644977	0.710397	0.696531	9.26756	1.09593	2.22684	0.725934	Y	96.23	0	0	0	0	1	0	0
	GS_00529	Molecular Function: protein binding (GO:0005515)	IPR002110-Ankyrin repeat IPR013555-Transient receptor potential II	-	Channels and Transporters%gnl|TC-DB|Q21070%1%Channel/pores%1.A.%alpha-type channels%1.A.4% Voltage-gated Ion Channel (VIC) Superfamily .%1.A.4.1.6% Transient Receptor Potential Ca2+ Channel (TRP-CC) Family.%Putative uncharacterized protein spe-41 - Caenorhabditis elegans.%288%37.15277778%2.00E-52	-	-	Y	-	-	0.40286	0.530284	0.243375	0.934223	0.053702	1.76873	0.06344	0.104439	0.033617	0	0	0	0.765106	1.44784	4.48944	1.91819	0.403499	0.171904	3.15696	1.62597	0.466572	0.588799	0.911214	0.08394	0.016808	0	1.10647	3.20382	0.287702	2.39146	Y	99.62	0	0	0	1	0	1	0
	GS_00532	Biological Process: drug transport (GO:0015893), Biological Process: transmembrane transport (GO:0055085), Cellular Component: integral to membrane (GO:0016021), Molecular Function: drug transmembrane transporter activity (GO:0015238)	IPR020846-Major facilitator superfamily domain IPR011701-Major facilitator superfamily IPR004734-Multidrug resistance protein IPR016196-Major facilitator superfamily domain, general substrate transporter	K14636-MFS transporter, DHA1 family, solute carrier family 18 (vesicular acetylcholine transporter), member 3	Channels and Transporters%gnl|TC-DB|P34711%2%Electorchemical potential-driven transporters%2.A.%"Porters (uniporters, symporters, antiporters)"%2.A.1% Major Facilitator Superfamily (MFS).%2.A.1.2.13% Major Facilitator Superfamily (MFS).%Vesicular acetylcholine transporter unc-17 - Caenorhabditis elegans.%536%66.23134328%0	-	-	Y	-	-	0.068998	0.071089	0.095308	0.027607	0	0.016899	0	0	0	0	0	0	0	0	0	0	0	0.081859	0	0	0.070043	0.061457	0.008449	0	0	0	0	0	0.040929	0	Y	89.14	0	0	0	0	0	0	0
	GS_00534	Biological Process: microtubule-based movement (GO:0007018), Molecular Function: ATP binding (GO:0005524), Molecular Function: microtubule motor activity (GO:0003777)	IPR019821-Kinesin, motor region, conserved site IPR001752-Kinesin, motor domain	K10395-kinesin family member 4/7/21/27	bmy:Bm1_39510 Kinesin motor domain containing protein; K10395 kinesin family member 4/7/21/27%765%55.0326797385621%0.0	-	-	-	-	-	1.94753	3.28546	5.31511	0.330181	4.55908	5.59346	1.90057	2.02612	0.370482	0.798575	1.62721	1.74876	2.27467	3.02578	6.93279	6.76311	4.73424	5.35849	6.45686	15.1496	2.61649	2.82265	5.07627	1.96335	0.584529	1.68798	2.65022	6.84795	5.04636	10.8033	Y	94.6	0	0	0	0	0	1	0
	GS_00535	Biological Process: G-protein coupled receptor protein signaling pathway (GO:0007186), Cellular Component: integral to membrane (GO:0016021)	IPR017452-GPCR, rhodopsin-like superfamily IPR000276-GPCR, rhodopsin-like, 7TM	-	GPCR%Class A%P41145%Opioid receptors%Opioid receptors%dynorphin A%&kappa;%18387%121%38.0165289256198%1e-16	-	-	Y	-	-	0.037838	0.065325	0.230611	0	1.19263	0.02394	0.112343	0.11737	0	0	0	0.020524	0.384102	0.010532	0.738012	0.952215	0.193725	0.720359	0.345101	0	0.051581	0.115305	0.608286	0.114856	0	0.010262	0.197317	0.845113	0.457042	0.17255	Y	88.32	0	0	0	0	0	0	0
	GS_00537	Biological Process: metabolic process (GO:0008152), Molecular Function: catalytic activity (GO:0003824)	IPR023606-CoA-transferase family III domain IPR003673-CoA-transferase family III	K01796-alpha-methylacyl-CoA racemase	sp|Q09618|YS74_CAEEL%%CaiB/baiF CoA-transferase family protein ZK892.4 OS=Caenorhabditis elegans GN=ZK892.4 PE=2 SV=3%%2.2e-123	-	Y	-	-	-	0.033386	0	0	0	0	0	0	0.009947	0	0	0	0	0.139392	0.429333	0	0.012513	0	0.016372	0	0	0.016693	0	0	0.004973	0	0	0.284363	0.006256	0.008186	0	Y	79.85	0	0	0	0	1	0	0
	GS_00538	Biological Process: carbohydrate metabolic process (GO:0005975), Cellular Component: membrane (GO:0016020), Molecular Function: transferase activity, transferring hexosyl groups (GO:0016758)	IPR006759-Glycosyl transferase, family 54	K00738-alpha-1,3-mannosylglycoprotein beta-1,4-N-acetylglucosaminyltransferase A/B	bmy:Bm1_37290 UDP-GlcNAc:a-1,3-D -mannoside b-1,4-N-Acetylglucosaminyltransfe rase IV; K00738 alpha-1,3-mannosylglycoprotein beta-1,4-N-acetylglucosaminyltransferase A/B [EC:2.4.1.145]%431%44.0835266821346%1e-102	-	Y	-	-	-	0.558662	0.619626	0.605885	0.194354	1.62784	2.16303	6.74848	2.11664	0.14287	0.026524	0.195021	0.080888	2.49976	3.35413	7.65304	9.66229	33.6337	22.5227	1.6234	0.253011	0.589144	0.400119	1.89544	4.43256	0.084697	0.137955	2.92694	8.65766	28.0782	0.938207	Y	99.51	0	0	0	0	0	0	1
	GS_00539	Biological Process: protein phosphorylation (GO:0006468), Molecular Function: ATP binding (GO:0005524), Molecular Function: protein binding (GO:0005515), Molecular Function: protein kinase activity (GO:0004672), Molecular Function: protein serine/threonine kinase activity (GO:0004674), Molecular Function: protein tyrosine kinase activity (GO:0004713), Molecular Function: transferase activity, tra…	IPR002290-Serine/threonine-protein kinase domain IPR020635-Tyrosine-protein kinase, catalytic domain IPR001245-Serine-threonine/tyrosine-protein kinase IPR013783-Immunoglobulin-like fold IPR000719-Protein kinase, catalytic domain IPR008266-Tyrosine-protein kinase, active site IPR011009-Protein kinase-like domain IPR003598-Immunoglobulin subtype 2 IPR013098-Immunoglobulin I-set IPR007110-Immunoglo…	K05094-fibroblast growth factor receptor 3	ks-sarfari_kinase%TK%FGFR%FGFR%10090%mFGFR4_2608%315%49.5238095238095%2e-80	-	-	Y	-	-	0.431794	0.872279	1.32495	0.175581	2.02837	2.10388	1.31639	2.19919	0.515453	0.466072	1.02125	0.950135	1.45793	1.8146	0.60236	0.183936	0.080241	0.396197	0.733084	0.045889	0.652037	0.750264	2.06613	1.75779	0.490763	0.985692	1.63627	0.393148	0.238219	0.389487	Y	99.63	0	1	0	0	0	0	0
	GS_00541	-	-	-	Hypothetical protein	-	-	-	-	Y	0.661046	0.790623	0.191466	0.534473	0.732809	1.70677	0.765251	1.30997	0.030115	0.022735	0.337805	0.190751	0.651527	0.716795	11.3705	31.0915	0.708416	0.8939	0.514588	0.435328	0.725835	0.36297	1.21979	1.03761	0.026425	0.264278	0.684161	21.231	0.801158	0.474958	Y	99.94	0	0	0	1	0	0	0
	GS_00542	Molecular Function: protein binding (GO:0005515)	IPR001810-F-box domain, cyclin-like	-	sp|P53699|CDC4_CANAL%%Cell division control protein 4 OS=Candida albicans GN=CDC4 PE=3 SV=1%%6.2e-20	-	Y	-	-	-	0.094594	0.217109	0.193168	0.047484	0.253966	0	0	0.172076	0.037819	0	0	0.019317	15.2897	4.81869	0.051677	0.040041	0.13641	1.77143	0	0	0.155852	0.120326	0.126983	0.086038	0.018909	0.009658	10.0542	0.045859	0.953919	0	Y	96.86	0	0	0	0	1	0	0
	GS_00543	Molecular Function: nucleic acid binding (GO:0003676), Molecular Function: nucleotide binding (GO:0000166)	IPR000504-RNA recognition motif domain IPR012677-Nucleotide-binding, alpha-beta plait	K12897-transformer-2 protein	Channels and Transporters%gnl|TC-DB|Q9Y5S9%3%Primary active transporters%3.A.%P-P-bond-hydrolysis-driven transporters%3.A.1% ATP-binding Cassette (ABC) Superfamily.%3.A.18.1.1% ATP-binding Cassette (ABC) Superfamily.; Nuclear mRNA Exporter (mRNA-E) Family.%RNA-binding protein 8A - Homo sapiens (Human).%90%30%4.00E-07	-	-	-	Y	-	1.44896	2.47754	0.800755	2.28918	1.7386	3.68673	2.03406	2.54533	0.800493	0.756894	1.8527	2.70191	3.43936	3.64717	2.6323	2.32235	2.98154	1.36213	2.88027	0.759033	1.96325	1.54497	2.71266	2.2897	0.778693	2.27731	3.54326	2.47732	2.17184	1.81965	Y	99.45	0	0	0	0	0	0	0
	GS_00544	Biological Process: protein phosphorylation (GO:0006468), Molecular Function: ATP binding (GO:0005524), Molecular Function: protein kinase activity (GO:0004672), Molecular Function: protein serine/threonine kinase activity (GO:0004674), Molecular Function: transferase activity, transferring phosphorus-containing groups (GO:0016772)	IPR002290-Serine/threonine-protein kinase domain IPR020635-Tyrosine-protein kinase, catalytic domain IPR017442-Serine/threonine-protein kinase-like domain IPR000719-Protein kinase, catalytic domain IPR011009-Protein kinase-like domain IPR008271-Serine/threonine-protein kinase, active site IPR017441-Protein kinase, ATP binding site	-	ks-sarfari_kinase%tau tubulin kinase 1%CK1%TTBK%TTBK%9606%hTTBK1_744%287%33.4494773519164%2e-44	-	Y	-	-	-	0	0	0.033188	3.36033	0	0.014082	0.013217	0.019893	0	0	0.034825	0.042255	0.020651	0.012391	54.4304	61.9265	0.731342	0	17.4398	0.333627	0	1.69676	0.007041	0.016555	0	0.03854	0.016521	58.1784	0.365671	8.88674	Y	98.3	0	0	0	1	0	0	0
	GS_00547	-	-	-	Hypothetical protein	-	-	Y	-	Y	0	0	0	0.178894	0	0	0.042294	0	0	0	0	0	0	0	6.42248	1.05232	0	0	0	0	0	0.089447	0	0.021147	0	0	0	3.7374	0	0	Y	98.71	0	0	0	0	0	0	0
	GS_00548	Cellular Component: extracellular space (GO:0005615)	IPR001534-Transthyretin-like	-	sp|Q03575|TTR5_CAEEL%%Transthyretin-like protein 5 OS=Caenorhabditis elegans GN=ttr-5 PE=2 SV=1%%2.3e-65	Y	-	-	-	-	49.4738	47.911	12.3458	90.8118	0.099572	0.228132	0.030399	0.660454	0.065132	0.043576	0.080969	0.307255	0.143522	0.229226	0	0.057558	5.14347	9.06834	0.449244	0.229446	48.6924	51.5788	0.163852	0.345426	0.054354	0.194112	0.186374	0.028779	7.1059	0.339345	Y	100	1	0	0	0	0	0	0
	GS_00549	Biological Process: cell volume homeostasis (GO:0006884), Biological Process: chloride transport (GO:0006821)	IPR003521-Nucleotide-sensitive chloride conductance regulator	K05019-chloride channel, nucleotide-sensitive, 1A	Channels and Transporters%gnl|TC-DB|P54105%1%Channel/pores%1.A.%alpha-type channels%1.A.4% Voltage-gated Ion Channel (VIC) Superfamily .%1.A.47.1.1%" Nucleotide-sensitive Anion-selective Channel, ICln (ICln) Family.; Transient Receptor Potential Ca2+ Channel (TRP-CC) Family."%"Methylosome subunit pICln (Chloride conductance regulatory protein ICln) (I(Cln)) (Chloride channel, nucleotide sensitive…	-	Y	-	-	-	1.75834	1.58797	0.280817	0.194354	0.281936	0.547798	0.584181	0.64255	0.275235	0.264297	0.507577	0.226366	7.8999	8.36735	1.64236	0.362868	0.363379	1.61917	0.957706	0.047129	1.67315	0.237586	0.414867	0.613365	0.269766	0.366972	8.13363	1.00261	0.991274	0.502418	Y	99.75	0	0	0	0	1	0	0
	GS_00552	Cellular Component: integral to membrane (GO:0016021), Molecular Function: transferase activity, transferring hexosyl groups (GO:0016758)	IPR007006-Glycosyltransferase, ALG10	K03850-alpha-1,2-glucosyltransferase	bmy:Bm1_19695 alpha-1,2 glucosyltransferase; K03850 alpha-1,2-glucosyltransferase [EC:2.4.1.-]%331%51.0574018126888%1e-79	-	-	Y	Y	-	1.09173	4.16638	0.478241	0.117054	0.579534	0.667497	0.158601	0.478431	0.350872	0.22451	1.26328	0.546901	0.926181	1.98745	1.27578	0.39415	0.977798	0.936467	0.430866	0.267894	2.62906	0.297647	0.623516	0.318516	0.287691	0.905093	1.45681	0.834962	0.957132	0.34938	Y	97.8	0	0	0	0	0	0	0
	GS_00555	-	-	-	M03F4.3a%CE31203 WBGene00006475 locus:tyra-3 G-protein coupled receptor status:Partially_confirmed UniProt:Q23013_CAEEL protein_id:AAB04573.2%HMM_hit%3.7e-60	-	-	Y	-	-	2.18791	2.67256	1.79723	0.089447	0.161106	0.115474	0.41765	1.47309	1.2312	0	0.250742	0.037426	0.297369	0.149306	0.150186	0.296551	5.65357	1.29665	0.210328	0.701981	2.43023	0.943339	0.13829	0.94537	0.615602	0.144084	0.223338	0.223368	3.47511	0.456154	Y	98.15	0	0	0	0	0	0	0
	GS_00557	-	-	-	Hypothetical protein	-	-	-	-	Y	0	0	0	0	0	0.107025	0	0	0	0	0	0	0	0	0	0	0.115777	0	0	0	0	0	0.053512	0	0	0	0	0	0.057888	0	Y	92.17	0	0	0	0	0	0	0
	GS_00558	Molecular Function: structural molecule activity (GO:0005198)	IPR008962-PapD-like IPR000535-Major sperm protein	-	bmy:Bm1_16920 major sperm protein 3%101%62.3762376237624%3e-28	-	-	-	-	-	0.106836	0.030741	0.027231	0	0.030207	0	0	0.058685	0	0.090941	0	0	0	0	6.90534	4.92124	0	0	0	0.039688	0.068788	0.013615	0.015104	0.029342	0.04547	0	0	5.91329	0	0.019844	Y	100	0	0	0	1	0	0	0
	GS_00559	-	-	-	sp|Q6BEV5|YRMC_CAEEL%%Uncharacterized protein R06F6.12 OS=Caenorhabditis elegans GN=R06F6.12 PE=2 SV=1%%5.2e-75	-	Y	-	-	-	0.164705	0.090302	0.034038	0.014356	0.030207	0.284461	0.142741	0.120354	0.056728	0.051154	0.128853	0.097187	0.208571	0.638734	0.130807	0	0.169653	0.062213	0.300176	0.016123	0.127504	0.024197	0.157334	0.131547	0.053941	0.11302	0.423653	0.065404	0.115933	0.15815	Y	96.77	0	0	0	0	0	0	0
	GS_00560	Molecular Function: protein binding (GO:0005515)	IPR013069-BTB/POZ IPR011333-BTB/POZ fold IPR000210-BTB/POZ-like	-	C18E9.8%CE05300 WBGene00007688 status:Partially_confirmed UniProt:Q18097_CAEEL protein_id:CAA93857.1%HMM_hit%1.8e-196	-	Y	-	-	-	0.013354	0	0	0.218648	0.005594	0	0	0	0	0	0.020024	0	0	0.003717	6.92956	19.4385	0.153605	0	0.065345	0.136427	0.006677	0.109324	0.002797	0	0	0.010012	0.001859	13.184	0.076802	0.100886	Y	99.18	0	0	0	1	0	0	0
	GS_00561	Biological Process: chitin metabolic process (GO:0006030), Cellular Component: extracellular region (GO:0005576), Molecular Function: chitin binding (GO:0008061)	IPR002557-Chitin binding domain	-	sp|P41996|CPG2_CAEEL%%Chondroitin proteoglycan-2 OS=Caenorhabditis elegans GN=cpg-2 PE=1 SV=3%%3.8e-132	-	-	-	-	-	2.90348	3.37384	0.039144	0.008834	0.171175	0.813952	0.270944	0.053712	0.384489	0	0.033084	0.013884	53.6803	33.5654	0.050062	0	0.743952	10.6548	0.015315	0.141388	3.13866	0.023989	0.492564	0.162328	0.192244	0.023484	43.6229	0.025031	5.69936	0.078352	Y	83.03	0	0	0	0	1	0	0
	GS_00562	Biological Process: dephosphorylation (GO:0016311), Biological Process: protein dephosphorylation (GO:0006470), Cellular Component: cytoskeleton (GO:0005856), Molecular Function: binding (GO:0005488), Molecular Function: phosphatase activity (GO:0016791), Molecular Function: protein binding (GO:0005515), Molecular Function: protein tyrosine phosphatase activity (GO:0004725)	IPR000242-Protein-tyrosine phosphatase, receptor/non-receptor type IPR003595-Protein-tyrosine phosphatase, catalytic IPR000299-FERM domain IPR019749-Band 4.1 domain IPR018979-FERM, N-terminal IPR001478-PDZ/DHR/GLGF IPR019748-FERM central domain IPR018980-FERM, C-terminal PH-like domain IPR016130-Protein-tyrosine phosphatase, active site IPR011993-Pleckstrin homology-type IPR014352-FERM/acyl-CoA-b…	K01104-protein-tyrosine phosphatase	Phosphatase%RPTP%K04D7.4%protein-tyrosine phosphatase%242%37.1900826446281%2e-42	-	-	-	-	-	2.5852	3.21341	3.0992	0.903303	5.8703	3.21779	6.93484	2.07585	1.16327	1.37454	2.73204	2.34395	10.4874	6.92261	1.02869	1.20873	1.52688	4.84769	0.861731	0.830967	2.89931	2.00125	4.54404	4.50535	1.2689	2.53799	8.70502	1.11871	3.18728	0.846349	Y	94.39	0	0	0	0	1	0	0
	GS_00564	-	-	-	Hypothetical protein	-	-	Y	-	Y	0.527501	0.379461	0.107221	0.642693	0	0.045063	0.104412	0.173071	0	0	0	0	1.1554	1.97134	0.786459	0.411667	0.053876	0.05239	1.64076	0.019844	0.453481	0.374957	0.022532	0.138742	0	0	1.56337	0.599063	0.053133	0.830302	Y	91	0	0	0	0	1	0	0
	GS_00566	Molecular Function: RNA binding (GO:0003723)	IPR004087-K Homology IPR004088-K Homology, type 1 IPR018111-K Homology, type 1, subgroup	-	bmy:Bm1_44975 KH domain containing protein%637%57.7708006279435%0.0	-	-	-	-	-	1.90858	2.17109	1.44749	0.53889	1.18704	1.08574	1.08377	2.21511	0.797692	0.624272	1.93715	1.97452	5.56121	4.68116	12.5236	14.7424	3.894	3.2056	3.68686	0.759033	2.03983	0.993188	1.13639	1.64944	0.710982	1.95584	5.12119	13.633	3.5498	2.22295	Y	100	0	0	0	1	1	0	0
	GS_00567	Molecular Function: structural molecule activity (GO:0005198)	IPR008962-PapD-like IPR000535-Major sperm protein	-	bmy:Bm1_16335 MSP domain protein%107%56.0747663551402%4e-29	-	-	-	-	-	0	0	0	0.10049	0	0	0	0	0	0	0	0	0	0	10.0528	2.87041	0.208627	0.099868	0	0.15007	0	0.050245	0	0	0	0	0	6.4616	0.154248	0.075035	Y	100	0	0	0	1	0	0	0
	GS_00568	Biological Process: translation (GO:0006412), Cellular Component: intracellular (GO:0005622), Cellular Component: ribosome (GO:0005840), Molecular Function: structural constituent of ribosome (GO:0003735)	IPR008991-Translation protein SH3-like IPR003256-Ribosomal protein L24 IPR005825-Ribosomal protein L24/L26, conserved site IPR014723-Ribosomal protein L24, SH3-like IPR005824-KOW	-	sp|P91353|RM24_CAEEL%%Probable 39S ribosomal protein L24, mitochondrial OS=Caenorhabditis elegans GN=F59A3.3 PE=1 SV=1%%7.9e-105	-	-	-	-	-	8.26308	8.11374	4.89473	4.05824	4.09702	6.5947	9.9813	5.59894	2.21379	1.74682	6.10051	5.50885	8.78478	7.40894	2.6323	1.0398	11.3186	7.1512	5.73705	3.9626	8.18841	4.47649	5.34586	7.79012	1.9803	5.80468	8.09686	1.83605	9.2349	4.84982	Y	99.78	0	0	0	0	1	0	1
	GS_00571	-	-	-	Hypothetical protein	-	-	-	-	Y	0.027822	0.024017	0.064673	0	0.02797	0.178844	0.556426	0	0.017509	0	0	0	0	0.107798	0	0.031282	0	0	0.047987	0	0.025919	0.032337	0.103407	0.278213	0.008754	0	0.053899	0.015641	0	0.023994	Y	98.73	0	0	0	0	0	0	0
	GS_00572	-	-	-	Hypothetical protein	Y	-	-	-	Y	703.656	519.383	120.118	421.27	0.378152	13.8611	0.237902	38.3869	0.236716	0.2984	0.039178	0.625375	0.185856	0.027879	0.182484	0.112614	0.129532	0.185001	0.620773	0.475015	611.519	270.694	7.11964	19.3124	0.267558	0.332277	0.106867	0.147549	0.157267	0.547894	Y	57.43	1	0	0	0	0	0	0
	GS_00574	-	IPR013057-Amino acid transporter, transmembrane	-	Channels and Transporters%gnl|TC-DB|Q8K4D3%2%Electorchemical potential-driven transporters%2.A.%"Porters (uniporters, symporters, antiporters)"%2.A.1% Major Facilitator Superfamily (MFS).%2.A.18.8.1% Amino Acid/Auxin Permease (AAAP) Family.; Major Facilitator Superfamily (MFS).%Proton/amino acid transporter 1 - Mus musculus (Mouse).%95%33.68421053%9.00E-06	-	-	Y	-	-	0.097933	0.665737	0.27401	0.387603	0.229352	0.123924	0.485055	0.14522	0.471331	0.083363	1.54537	0.615113	0.029943	0.017966	0.331056	0.292797	0	0	0.209307	0.145109	0.381835	0.330807	0.176638	0.315138	0.277347	1.08024	0.023955	0.311926	0	0.177208	Y	99.42	0	0	1	0	0	0	0
	GS_00578	-	-	-	bmy:Bm1_49890 Inhibitor of Apoptosis domain containing protein; K10586 baculoviral IAP repeat-containing protein 6 (apollon) [EC:6.3.2.19]%263%31.9391634980989%9e-21	-	Y	-	-	-	0.034499	0.020174	0	0.011043	0.034683	0	1.15118	0.009947	0.028714	0	0.018283	0.024749	0.922051	4.80445	0.734782	1.75178	0.082534	0.152258	0.409424	0.026045	0.027336	0.005521	0.017341	0.580564	0.014357	0.021516	2.86325	1.24328	0.117396	0.217735	Y	89.47	0	0	0	0	0	0	0
	GS_00582	Molecular Function: binding (GO:0005488)	IPR016024-Armadillo-type fold IPR011989-Armadillo-like helical IPR013932-TATA-binding protein interacting (TIP20)	-	sp|P97536|CAND1_RAT%%Cullin-associated NEDD8-dissociated protein 1 OS=Rattus norvegicus GN=Cand1 PE=1 SV=1%%2.7e-292	-	Y	-	-	-	1.22193	1.59181	0.999029	0.067361	1.15236	1.22797	1.62434	0.735053	0.71295	0.256719	1.38865	1.0105	1.60765	3.53317	3.61739	2.49002	1.89026	2.30842	2.40652	2.11586	1.40687	0.533195	1.19016	1.1797	0.484834	1.19958	2.57041	3.05371	2.09934	2.26119	Y	98.83	0	0	0	0	1	0	0
	GS_00583	-	-	-	bmy:Bm1_38655 SWIM zinc finger family protein%777%55.984555984556%0.0	-	-	-	Y	-	1.5825	2.70138	1.67725	0.342328	3.71663	4.25424	2.72001	2.52743	1.35867	1.76293	2.79733	2.38439	4.41717	4.71337	3.53987	0.873385	2.60326	3.2629	6.52833	2.23989	2.14194	1.00979	3.98543	2.62372	1.5608	2.59086	4.56527	2.20663	2.93308	4.38411	Y	96.64	0	0	0	0	0	0	0
	GS_00584	Cellular Component: extracellular region (GO:0005576), Cellular Component: extracellular space (GO:0005615), Molecular Function: endopeptidase inhibitor activity (GO:0004866)	IPR019742-Alpha-2-macroglobulin, conserved site IPR009048-Alpha-macroglobulin, receptor-binding IPR001599-Alpha-2-macroglobulin IPR002890-Alpha-2-macroglobulin, N-terminal IPR011626-A-macroglobulin complement component IPR008930-Terpenoid cylases/protein prenyltransferase alpha-alpha toroid IPR011625-Alpha-2-macroglobulin, N-terminal 2 IPR019565-Alpha-2-macroglobulin, thiol-ester bond-forming	K06530-CD109 antigen	Peptidase Inhibitor%MER172921 - antigen CD109 (Caenorhabditis briggsae) [I39.006]#I39#%1475%58.7118644067797%0.0	Y	-	-	-	-	22.0015	24.0684	41.9073	21.2574	0.924122	1.62931	0.068727	3.2217	0.093846	0.32303	0.252483	0.20041	6.27263	6.89536	0.369813	0.053805	6.90878	5.30774	0.068408	0.096739	23.0349	31.5824	1.27672	1.64521	0.208438	0.226446	6.58399	0.211809	6.10826	0.082574	Y	100	1	0	0	0	0	0	0
	GS_00587	Biological Process: translational initiation (GO:0006413), Cellular Component: eukaryotic translation initiation factor 3 complex (GO:0005852), Molecular Function: protein binding (GO:0005515), Molecular Function: translation initiation factor activity (GO:0003743)	IPR008905-Eukaryotic translation initiation factor 3 subunit 8, N-terminal IPR000717-Proteasome component (PCI) domain IPR011991-Winged helix-turn-helix transcription repressor DNA-binding	-	bmy:Bm1_08520 eukaryotic translation initiation factor 3 subunit 8, putative; K03252 translation initiation factor eIF-3 subunit 8%296%64.527027027027%1e-107	-	Y	-	-	-	0.020032	0	0	0.703428	0.010069	0.025348	0	0.026856	0	0	0.007836	0.005433	0.009293	0.358088	14.8523	18.1346	0.11463	0.029469	7.89648	0.033487	0.010016	0.351714	0.017709	0.013428	0	0.006634	0.18369	16.4935	0.07205	3.96498	Y	81.37	0	0	0	1	0	0	0
	GS_00588	Cellular Component: integral to membrane (GO:0016021), Cellular Component: membrane (GO:0016020), Molecular Function: hedgehog receptor activity (GO:0008158)	IPR000731-Sterol-sensing domain IPR003392-Patched	-	Channels and Transporters%gnl|TC-DB|O15118%2%Electorchemical potential-driven transporters%2.A.%"Porters (uniporters, symporters, antiporters)"%2.A.6% Resistance-Nodulation-Cell Division (RND) Superfamily.%2.A.6.6.1% Resistance-Nodulation-Cell Division (RND) Superfamily.%NIEMANN-PICK C1 PROTEIN PRECURSOR - Homo sapiens (Human).%150%30%8.00E-14	-	-	Y	-	-	0.087917	0.181565	0.04425	0.093864	0.058177	0.119699	0	0	0	0	0	0	0	0	0	0	0.022926	0	0.013273	0.008682	0.134741	0.069057	0.088938	0	0	0	0	0	0.011463	0.010977	Y	81.66	1	1	0	0	0	0	0
	GS_00590	Molecular Function: calcium ion binding (GO:0005509), Molecular Function: protein binding (GO:0005515)	IPR018097-EGF-like calcium-binding, conserved site IPR006210-Epidermal growth factor-like IPR013032-EGF-like region, conserved site IPR000152-EGF-type aspartate/asparagine hydroxylation site IPR013091-EGF calcium-binding IPR001881-EGF-like calcium-binding IPR000742-Epidermal growth factor-like, type 3	-	GPCR%Class B%Q9UHX3%Class B Orphans%Class B Orphans%EMR2%"egf-like module containing, mucin-like, hormone receptor-like 2, CD312"%Absent%201%34.8258706467662%3e-20	-	Y	-	-	-	1.30095	2.57361	5.00791	1.01152	1.02258	0.71256	3.08083	2.63784	4.74483	3.28808	7.41342	5.32112	0	0.342599	0.255155	0.35536	0.018341	0.311064	0.225643	0.039688	1.93728	3.00972	0.867568	2.85933	4.01646	6.36727	0.1713	0.305258	0.164702	0.132665	Y	96.37	0	0	1	0	0	0	0
	GS_00591	Biological Process: oxidation-reduction process (GO:0055114), Molecular Function: electron carrier activity (GO:0009055), Molecular Function: heme binding (GO:0020037), Molecular Function: iron ion binding (GO:0005506), Molecular Function: oxidoreductase activity, acting on paired donors, with incorporation or reduction of molecular oxygen (GO:0016705)	IPR017972-Cytochrome P450, conserved site IPR001128-Cytochrome P450 IPR002401-Cytochrome P450, E-class, group I	-	cbr:CBG15879 Cbr-cyp-37B1; C. briggsae CBR-CYP-37B1 protein%444%44.1441441441441%1e-119	-	-	-	-	-	0.754527	0.795427	0.07999	0.087238	0.046989	0.223907	1.50803	0.580881	0.015408	0.089046	0	0.448507	0.581315	0.147448	0.058137	0.090091	0	0	0.103122	0	0.774977	0.083614	0.135448	1.04446	0.052227	0.224254	0.364382	0.074114	0	0.051561	Y	96.03	0	1	0	0	0	0	0
	GS_00594	Molecular Function: protein binding (GO:0005515), Molecular Function: zinc ion binding (GO:0008270)	IPR019786-Zinc finger, PHD-type, conserved site IPR001965-Zinc finger, PHD-type IPR019542-Enhancer of polycomb-like, N-terminal IPR013083-Zinc finger, RING/FYVE/PHD-type IPR011011-Zinc finger, FYVE/PHD-type IPR019787-Zinc finger, PHD-finger	K11347-protein Jade-1	bmy:Bm1_56025 PHD-finger family protein%534%55.0561797752809%1e-158	-	Y	-	-	-	0.249283	0.326624	0.240822	0.149078	0.43521	0.682988	0.913279	0.450581	0.134466	0.102309	0.624242	0.686947	1.66651	2.92603	7.55291	12.6829	1.10275	0.877528	1.98586	0.394399	0.287954	0.19495	0.559099	0.68193	0.118387	0.655594	2.29627	10.1179	0.990137	1.19013	Y	95.42	0	0	0	1	0	0	0
	GS_00595	Biological Process: transmembrane transport (GO:0055085), Cellular Component: integral to membrane (GO:0016021), Cellular Component: membrane (GO:0016020), Molecular Function: substrate-specific transmembrane transporter activity (GO:0022891), Molecular Function: transmembrane transporter activity (GO:0022857)	IPR003663-Sugar/inositol transporter IPR020846-Major facilitator superfamily domain IPR005828-General substrate transporter IPR016196-Major facilitator superfamily domain, general substrate transporter	-	Channels and Transporters%gnl|TC-DB|P11168%2%Electorchemical potential-driven transporters%2.A.%"Porters (uniporters, symporters, antiporters)"%2.A.1% Major Facilitator Superfamily (MFS).%2.A.1.1.29% Major Facilitator Superfamily (MFS).%"Solute carrier family 2, facilitated glucose transporter, member 2 (Glucose transporter type 2, liver) - Homo sapiens (Human)."%233%33.9055794%9.00E-31	-	-	Y	-	-	0.061208	0.170997	0.011913	4.57284	0	0	0.035685	0.013925	0.038519	0.025577	0.083581	0.016298	1.00156	0.532175	54.1785	141.292	0.516983	0.201373	4.97742	1.45481	0.116103	2.29237	0	0.024805	0.032048	0.049939	0.766865	97.7352	0.359178	3.21611	Y	100	0	0	0	1	0	0	0
	GS_00596	-	-	-	Hypothetical protein	-	-	-	-	Y	0.076788	0	0	0	0	0	0	0.033818	0	0	0.029601	0	0.177595	0.337643	0	0.171424	0.118069	0.337259	0.246063	0	0.038394	0	0	0.016909	0	0.014801	0.257619	0.085712	0.227664	0.123032	Y	67.35	0	0	0	0	0	0	0
	GS_00598	-	IPR019531-Peroxisomal membrane protein 4	K13350-peroxisomal membrane protein 4	sp|P59382|PXMP4_RAT%%Peroxisomal membrane protein 4 OS=Rattus norvegicus GN=Pxmp4 PE=1 SV=2%%5.6e-119	-	-	Y	-	-	0.281557	0.777174	0.095308	0.141348	0.518001	0.06337	1.04148	0.375981	0.309552	0.060627	0.477976	0.470239	0.345898	2.45024	1.58099	0.932195	0.402353	0.569738	0.553387	0.019844	0.529365	0.118328	0.290685	0.708731	0.18509	0.474107	1.39807	1.25659	0.486046	0.286615	Y	99.84	0	0	0	0	0	0	0
	GS_00599	Biological Process: transmembrane transport (GO:0055085), Cellular Component: integral to membrane (GO:0016021)	IPR011701-Major facilitator superfamily IPR016196-Major facilitator superfamily domain, general substrate transporter	K02575-MFS transporter, NNP family, nitrate/nitrite transporter	sp|Q8NHS3|MFSD8_HUMAN%%Major facilitator superfamily domain-containing protein 8 OS=Homo sapiens GN=MFSD8 PE=1 SV=1%%2e-132	-	Y	Y	-	-	0.026709	0.294923	0.066375	0.065153	0	0	0.117629	0.854412	0	0.005684	0.612924	0.973074	0.01239	0.011152	0	0	8.5927	7.20031	0	0	0.160816	0.065764	0	0.486021	0.002842	0.792999	0.011771	0	7.89651	0	Y	95.72	0	0	0	0	0	0	1
	GS_00600	Biological Process: G-protein coupled receptor protein signaling pathway (GO:0007186), Cellular Component: integral to membrane (GO:0016021)	IPR017452-GPCR, rhodopsin-like superfamily IPR000276-GPCR, rhodopsin-like, 7TM	-	GPCR%Class A%Q64264%5-Hydroxytryptamine receptors%5-Hydroxytryptamine receptors%5-hydroxytryptamine%5- HT<sub>1A</sub>%15550%209%34.4497607655502%2e-35	-	-	Y	-	-	0.032273	0.027859	0	0.096073	0	0	0.038329	0.086535	0	0	0	0	1.03769	0.97266	0.352049	0.072574	0	0.119514	0.267504	0	0.030066	0.048036	0	0.062432	0	0	1.00518	0.212311	0.059757	0.133752	Y	88.5	0	0	0	0	1	0	0
	GS_00601	Molecular Function: catalytic activity (GO:0003824)	IPR001932-Protein phosphatase 2C-like	-	bmy:Bm1_20765 5-azacytidine resistance protein azr1%329%64.741641337386%1e-115	Y	Y	-	-	-	19.9048	18.7713	10.4711	26.0821	8.18956	12.8866	8.42569	13.0251	4.05849	3.88299	15.102	13.029	14.5267	20.2958	35.6862	32.1	29.4211	24.1369	11.5701	11.4301	19.3381	18.2766	10.5381	10.7254	3.97074	14.0655	17.4112	33.8931	26.779	11.5001	Y	100	0	0	0	1	0	0	1
	GS_00602	Biological Process: iron ion transmembrane transport (GO:0034755), Cellular Component: integral to membrane (GO:0016021), Molecular Function: iron ion transmembrane transporter activity (GO:0005381)	IPR009716-Ferroporti-1 IPR016196-Major facilitator superfamily domain, general substrate transporter	K14685-solute carrier family 40 (iron-regulated transporter), member 1	Channels and Transporters%gnl|TC-DB|Q9JHI9%2%Electorchemical potential-driven transporters%2.A.%"Porters (uniporters, symporters, antiporters)"%2.A.1% Major Facilitator Superfamily (MFS).%2.A.100.1.1% 2-Keto-3-Deoxygluconate Transporter (KDGT) Family.; Ferroportin (FP) Family.; Major Facilitator Superfamily (MFS).%"SLC11A3 iron transporter (Ferroportin1) (Solute carrier family 39 (iron-regulated …	-	-	Y	-	-	0.196978	0.398674	0.005106	0.530056	0	0.008449	0	0.005968	0.038519	0	0.067039	0	2.84462	4.2351	22.1646	29.8165	0.31638	0.659783	1.20479	0.301381	0.297826	0.267581	0.004225	0.002984	0.019259	0.033519	3.53986	25.9905	0.488082	0.753085	Y	97.95	0	0	0	1	0	0	0
	GS_00603	-	-	-	Hypothetical protein	Y	-	-	-	Y	0.008903	0.031702	0.014466	3.94008	0.00895	0.02394	0.249797	0.007957	0	0	0.049626	0.004829	0.051627	0.010532	105.786	107.892	1.20935	0.013097	1.40389	1.37916	0.020302	1.97727	0.016445	0.128877	0	0.027228	0.031079	106.839	0.611224	1.39152	Y	88.92	0	0	0	1	0	0	0
	GS_00604	-	-	-	Hypothetical protein	-	-	Y	-	Y	3.28854	4.23171	8.2288	6.77036	0.034683	0.350647	0.37007	0.24767	0.021711	0	0.053979	0.075455	0.064017	0	0	0	0.714148	0.764563	0.063303	0.038448	3.76012	7.49958	0.192665	0.30887	0.010855	0.064717	0.032008	0	0.739355	0.050875	Y	100	1	0	0	0	0	0	0
	GS_00605	Biological Process: cellular process (GO:0009987), Biological Process: proteolysis (GO:0006508), Molecular Function: aminopeptidase activity (GO:0004177), Molecular Function: manganese ion binding (GO:0030145), Molecular Function: metalloexopeptidase activity (GO:0008235)	IPR001131-Peptidase M24B, X-Pro dipeptidase/aminopeptidase P, conserved site IPR007865-Peptidase M24B, X-Pro dipeptidase/aminopeptidase P N-terminal IPR000994-Peptidase M24, structural domain	K14213-Xaa-Pro dipeptidase	Peptidase%MER079653 - Xaa-Pro dipeptidase {eukaryote} (Caenorhabditis briggsae) [M24.007]#M24B#%240%67.9166666666667%3e-98	-	Y	Y	-	-	1.11287	0.769489	1.30367	0.223065	0.55604	0.439365	1.08113	0.626635	4.16354	3.07589	1.6037	0.685739	1.16779	2.80399	2.44658	1.23375	2.0943	1.72722	1.20785	0.613923	0.94118	0.763369	0.497702	0.853883	3.61972	1.14472	1.98589	1.84017	1.91076	0.910888	Y	91.98	0	0	1	0	0	0	0
	GS_00606	-	-	-	C27A2.4%CE39326 WBGene00016152 locus:pho-12 acid phosphotase status:Predicted UniProt:Q18236_CAEEL protein_id:AAK31462.2%HMM_hit%6.7e-45	-	-	-	-	-	0	0.283395	2.62096	1.8563	0.47213	0.23799	15.1187	3.47037	5.04878	6.31566	18.9702	11.5332	0.043366	0.02602	0.886583	0.369124	0	0	0.042882	0	0.141697	2.23863	0.35506	9.29451	5.68222	15.2517	0.034693	0.627854	0	0.021441	Y	98.31	0	0	1	0	0	0	0
	GS_00608	Molecular Function: metal ion binding (GO:0046872), Molecular Function: protein binding (GO:0005515)	IPR017455-Zinc finger, FYVE-related IPR001849-Pleckstrin homology domain IPR013083-Zinc finger, RING/FYVE/PHD-type IPR000306-Zinc finger, FYVE-type IPR011993-Pleckstrin homology-type	-	bmy:Bm1_40750 RhoGEF domain containing protein%187%66.8449197860963%3e-72	-	-	-	-	-	17.5211	13.6827	1.9938	2.46476	3.90123	4.99496	10.095	3.82148	0.899942	2.15227	3.38849	3.30314	4.02171	5.2598	1.27739	0.529286	2.51843	3.461	3.80938	3.67486	15.6019	2.22928	4.4481	6.95822	1.52611	3.34582	4.64076	0.903338	2.98971	3.74212	Y	100	1	0	0	0	0	0	0
	GS_00609	-	-	-	W08D2.3b%CE39965 WBGene00012340 locus:dct-15 status:Partially_confirmed UniProt:Q27GQ2_CAEEL protein_id:CAJ80829.1%HMM_hit%3.8e-27	Y	-	-	-	-	0	0	0	0	0	0.164762	0	0	0	0	0	0	0	0	0	0	0	0	0	0.028526	0	0	0.082381	0	0	0	0	0	0	0.014263	Y	75.52	0	0	0	0	0	0	0
	GS_00611	Biological Process: ribosome biogenesis (GO:0042254), Cellular Component: intracellular (GO:0005622)	IPR001790-Ribosomal protein L10/acidic P0	-	sp|Q9VPL3|RM10_DROME%%39S ribosomal protein L10, mitochondrial OS=Drosophila melanogaster GN=mRpL10 PE=2 SV=1%%4.4e-79	-	-	-	-	-	2.59299	2.67736	0.746294	1.38919	1.20829	2.5517	1.99177	1.35274	0.443318	0.648902	1.86228	1.21514	1.32784	1.39208	1.57292	0.370375	1.70799	0.928281	1.32221	0.672215	2.63518	1.06774	1.88	1.67225	0.54611	1.53871	1.35996	0.971647	1.31814	0.99721	Y	99.86	1	0	0	0	0	0	0
	GS_00612	Biological Process: protein phosphorylation (GO:0006468), Cellular Component: integral to membrane (GO:0016021), Cellular Component: membrane (GO:0016020), Molecular Function: ATP binding (GO:0005524), Molecular Function: hedgehog receptor activity (GO:0008158), Molecular Function: protein binding (GO:0005515), Molecular Function: protein kinase activity (GO:0004672), Molecular Function: protein …	IPR000980-SH2 motif IPR000731-Sterol-sensing domain IPR002290-Serine/threonine-protein kinase domain IPR020635-Tyrosine-protein kinase, catalytic domain IPR001245-Serine-threonine/tyrosine-protein kinase IPR000719-Protein kinase, catalytic domain IPR003392-Patched IPR008266-Tyrosine-protein kinase, active site IPR011009-Protein kinase-like domain IPR017441-Protein kinase, ATP binding site	-	ks-sarfari_kinase%fer (fps/fes related) tyrosine kinase (phosphoprotein NCP94)%TK%Fer%Fer%9606%hFER_1983%225%39.5555555555556%4e-46	-	-	Y	-	-	0.086804	0.150824	2.61926	0.303678	2.8876	0.040838	3.58307	1.6581	6.40324	5.76433	18.4948	4.84786	1.68406	2.43413	15.2318	15.532	0.26365	0.975759	1.62136	0.143869	0.118814	1.46147	1.46422	2.62058	6.08379	11.6713	2.05909	15.3819	0.619704	0.882615	Y	98.55	0	0	1	1	0	0	0
	GS_00613	-	-	-	Hypothetical protein	-	-	-	-	Y	0.036725	0	0.028082	0	0	0.046471	0.043615	0.032824	0.01961	0	0.028731	0	0.034074	0.061953	0.108199	0	0	0	0.033693	0	0.018362	0.014041	0.023236	0.03822	0.009805	0.014365	0.048013	0.054099	0	0.016847	Y	97.33	0	0	0	0	0	0	0
	GS_00614	-	-	-	bmy:Bm1_06210 RH61522p%167%52.0958083832335%2e-47	-	Y	-	-	-	0.674401	0.226716	0.206784	0.774102	0.482199	0.853383	0.224685	0.671395	0.120459	0.037892	0.366535	0.315706	1.38462	1.83628	1.21441	0.842104	0.560543	0.712173	0.295071	0.181076	0.450558	0.490443	0.667791	0.44804	0.079176	0.341121	1.61045	1.02826	0.636358	0.238074	Y	93.52	0	0	0	0	1	0	0
	GS_00616	-	IPR019410-Nicotinamide N-methyltransferase, putative	-	sp|P34412|YLW9_CAEEL%%Uncharacterized protein F22B7.9 OS=Caenorhabditis elegans GN=F22B7.9 PE=2 SV=2%%5e-74	-	-	-	-	-	2.19792	3.34214	0.786289	0.494719	3.18856	6.2342	0.623831	0.586849	1.07363	1.35275	2.32632	2.17251	0	0.173468	0.310062	0	0.059608	0.317613	0.026546	0	2.77003	0.640504	4.71138	0.60534	1.21319	2.24942	0.086734	0.155031	0.18861	0.013273	Y	99.61	1	1	1	0	0	0	0
	GS_00617	-	IPR021010-Cytosolic motility protein	-	bmy:Bm1_52140 P40%74%59.4594594594595%5e-20	-	Y	-	-	-	0	0.038426	0	0.058527	0	0.018307	0	0	0	0	0	0	0.08157	0.213118	2.54994	2.99053	0.014902	0	0.32366	0	0.019213	0.029263	0.009153	0	0	0	0.147344	2.77023	0.007451	0.16183	Y	76.59	0	0	0	1	0	0	0
	GS_00618	Molecular Function: structural constituent of cuticle (GO:0042302)	IPR002486-Nematode cuticle collagen, N-terminal IPR008160-Collagen triple helix repeat	-	bmy:Bm1_03145 Cuticle collagen 7 precursor%279%33.3333333333333%2e-25	-	-	Y	-	-	3.69362	3.64763	3.34173	14.2563	0	0.390077	0	0.387917	0	0.013262	0.012189	0.016298	0.137327	0.244094	0.172795	0.68069	0	0.022921	0.014294	0	3.67062	8.79901	0.195039	0.193959	0.006631	0.014244	0.190711	0.426742	0.01146	0.007147	Y	100	1	0	0	0	0	0	0
	GS_00620	Molecular Function: hydrolase activity (GO:0016787)	IPR001279-Beta-lactamase-like	-	bmy:Bm1_01940 metallo-beta-lactamase superfamily protein%189%50.7936507936508%9e-45	-	Y	-	Y	-	2.4205	6.88697	11.3212	9.83143	13.43	10.1758	18.0131	6.13108	9.83563	6.66143	18.8822	7.68318	5.59013	4.6031	5.95093	4.79611	14.3403	15.0899	8.55605	5.55508	4.65374	10.5763	11.8029	12.0721	8.24853	13.2827	5.09661	5.37352	14.7151	7.05556	Y	100	0	0	0	0	0	0	0
	GS_00621	Molecular Function: protein binding (GO:0005515)	IPR001660-Sterile alpha motif domain IPR010993-Sterile alpha motif homology IPR013761-Sterile alpha motif-type IPR021129-Sterile alpha motif, type 1	-	bmy:Bm1_27910 Sphingomyelin synthase-related 1%531%60.2636534839925%1e-176	-	Y	Y	-	-	4.39028	7.12714	2.97156	1.78563	1.9769	1.88139	2.83896	2.44388	0.923753	0.782471	2.91226	1.15054	9.51065	14.7634	2.24633	0.775786	4.60814	5.2488	3.04261	2.33167	5.75871	2.37859	1.92915	2.64142	0.853112	2.0314	12.137	1.51106	4.92847	2.68714	Y	99.88	0	0	0	0	1	0	0
	GS_00622	Biological Process: biosynthetic process (GO:0009058), Molecular Function: catalytic activity (GO:0003824), Molecular Function: pyridoxal phosphate binding (GO:0030170), Molecular Function: transferase activity, transferring nitrogenous groups (GO:0016769)	IPR015421-Pyridoxal phosphate-dependent transferase, major region, subdomain 1 IPR004839-Aminotransferase, class I/classII IPR015424-Pyridoxal phosphate-dependent transferase, major domain	-	ame:409721 similar to CG6321-PA%412%28.8834951456311%4e-40	Y	-	-	Y	-	0.938151	1.3699	1.68235	0.642693	0.501219	1.46596	1.06924	0.940947	0.739563	0.536173	1.07871	0.915124	2.03099	1.96638	0.636273	0.935949	1.06606	0.926644	1.20377	0.554391	1.15403	1.16252	0.983589	1.00509	0.637868	0.996917	1.99869	0.786111	0.996353	0.87908	Y	99.83	0	0	0	0	0	0	0
	GS_00623	-	IPR018488-Cyclic nucleotide-binding, conserved site IPR000595-Cyclic nucleotide-binding domain IPR018490-Cyclic nucleotide-binding-like IPR014710-RmlC-like jelly roll fold	-	Channels and Transporters%gnl|TC-DB|P29973%1%Channel/pores%1.A.%alpha-type channels%1.A.1% Voltage-gated Ion Channel (VIC) Superfamily .%1.A.1.5.3% Voltage-gated Ion Channel (VIC) Superfamily .%"cGMP-gated cation channel alpha 1 (CNG channel alpha 1) (CNG-1) (CNG1) (Cyclic nucleotide gated channel alpha 1) (Cyclic nucleotide gated channel, photoreceptor) (Cyclic-nucleotide-gated cation channel 1)…	-	Y	Y	-	-	0.697771	0.537009	0.065524	0.150182	0.139849	0.095759	0.159923	0.051722	0.018209	0.02463	0.087063	0.012677	1.32061	1.27685	0.759005	0.143896	0.005732	0.076947	0.444139	0.045889	0.61739	0.107853	0.117804	0.105823	0.021419	0.04987	1.29873	0.451451	0.041339	0.245014	Y	99.95	0	0	0	0	1	0	0
	GS_00624	-	-	-	Hypothetical protein	-	-	-	-	Y	0.126867	0	0	0.03092	0	0	0	0	0	0	0	0	0.731032	0.698209	0.368198	0.106358	0	0	0.539092	0	0.063434	0.01546	0	0	0	0	0.714621	0.237278	0	0.269546	Y	51	0	0	0	0	1	0	0
	GS_00625	Cellular Component: integral to membrane (GO:0016021)	IPR009635-Neural proliferation differentiation control-1	-	bmy:Bm1_33205 Protein cab-1%250%47.6%1e-49	-	-	Y	-	-	65.8041	43.7542	64.5642	137.742	74.4903	197.655	212.12	143.42	58.3442	76.3307	89.0803	146.639	6.51734	5.72816	7.06037	4.935	2.75228	6.73536	397.082	790.478	54.7792	101.153	136.073	177.77	67.3375	117.86	6.12275	5.99768	4.74382	593.78	Y	100	0	0	0	0	0	1	0
	GS_00627	-	-	-	Hypothetical protein	-	-	-	-	Y	0.025596	0	0	0.025399	0.025732	0	0.030399	0	0	0	0	0.013884	0	0.014249	0.037143	0	0.960603	0.153895	0.023483	0.058292	0.012798	0.012699	0.012866	0.015199	0	0.006942	0.007125	0.018571	0.557249	0.040887	Y	90.14	0	0	0	0	0	0	0
	GS_00628	-	IPR006671-Cyclin, N-terminal IPR013763-Cyclin-like	-	bmy:Bm1_44925 cyclin fold protein 1 variant b%323%90.0928792569659%1e-172	-	Y	-	Y	-	0.32162	0.534127	0.675664	0.06184	1.4108	0.499919	1.28599	0.529159	0.463628	0.371342	1.19973	0.428587	1.57977	3.09764	1.98633	0.291546	1.71143	1.08381	1.19968	0.680897	0.427874	0.368752	0.955358	0.907575	0.417485	0.814158	2.33871	1.13894	1.39762	0.940291	Y	97.85	0	0	0	0	0	0	0
	GS_00629	-	-	-	Hypothetical protein	Y	-	-	-	Y	0.036725	0.026898	0	0	0	0	0	0	0	0	0	0	0	0	0	0	0.032097	5.80708	0	0	0.031812	0	0	0	0	0	0	0	2.91959	0	Y	99.02	0	0	0	0	0	0	0
	GS_00630	Biological Process: metabolic process (GO:0008152), Molecular Function: N-acetyltransferase activity (GO:0008080)	IPR000182-GCN5-related N-acetyltransferase (GNAT) domain IPR016181-Acyl-CoA N-acyltransferase	-	M7.8%CE03488 WBGene00010884 status:Partially_confirmed UniProt:Q21589_CAEEL protein_id:CAA92743.1%HMM_hit%1.1e-87	-	Y	-	-	-	1.03163	1.17777	1.02796	1.72931	1.48128	0.418242	13.9688	0.961835	1.66542	0.702898	4.52728	2.78401	0	0.035313	0.041988	0.08884	0.778341	0.556641	0.477832	1.43001	1.1047	1.37864	0.949761	7.46532	1.18416	3.65564	0.017657	0.065414	0.667491	0.95392	Y	100	0	0	0	0	0	0	0
	GS_00631	Biological Process: anion transport (GO:0006820), Biological Process: regulation of anion transport (GO:0044070), Biological Process: transmembrane transport (GO:0055085), Cellular Component: mitochondrial outer membrane (GO:0005741), Molecular Function: voltage-gated anion channel activity (GO:0008308)	IPR001925-Porin, eukaryotic type	-	sp|Q969M1|TM40L_HUMAN%%Mitochondrial import receptor subunit TOM40B OS=Homo sapiens GN=TOMM40L PE=2 SV=1%%5.4e-33	-	-	-	-	-	0	0.030741	0	0.107115	0	0	0	0	0	0	0	0	0	0.177185	4.18099	7.67528	0	0	0.330807	0	0.015371	0.053558	0	0	0	0	0.088593	5.92814	0	0.165403	Y	59.22	0	0	0	1	0	0	0
	GS_00633	Molecular Function: binding (GO:0005488), Molecular Function: protein binding (GO:0005515)	IPR016024-Armadillo-type fold IPR011989-Armadillo-like helical IPR000225-Armadillo	-	sp|Q9WU82|CTNB1_RAT%%Catenin beta-1 OS=Rattus norvegicus GN=Ctnnb1 PE=1 SV=1%%5.1e-88	-	Y	-	-	-	0.545307	0.645564	0.029784	0.065153	0.020138	0	0	0.045754	0.091045	0.166725	0.133206	0.082096	0.808472	0.806007	0.237391	0.25651	0.999577	0.769474	0.421676	0.219524	0.595435	0.047468	0.010069	0.022877	0.128885	0.107651	0.80724	0.246951	0.884526	0.3206	Y	86.61	1	0	0	0	1	0	1
	GS_00634	Molecular Function: protein binding (GO:0005515)	IPR007110-Immunoglobulin-like	-	sp|A2AAJ9|OBSCN_MOUSE%%Obscurin OS=Mus musculus GN=Obscn PE=2 SV=2%%0	Y	Y	-	-	-	0.075675	0.472645	1.32239	0.099385	2.30359	0.428099	1.73933	1.50094	1.56947	0.223563	2.59361	2.40612	0.116676	0	0.037143	0.028779	0	0.018009	1.74592	2.23493	0.27416	0.71089	1.36585	1.62013	0.896517	2.49987	0.058338	0.032961	0.009004	1.99043	Y	84.35	0	0	1	0	0	0	0
	GS_00635	-	-	-	C56A3.5%CE09033 WBGene00008344 status:Confirmed UniProt:Q18877_CAEEL protein_id:CAB01135.1%HMM_hit%1.4e-95	-	-	-	-	-	0.605402	1.12782	0.250183	0.13914	0.539258	0.270379	1.66003	0.557009	0.303949	0.212196	0.329098	0.092961	1.68509	2.45643	0.471552	0.420426	1.08899	0.618854	1.14149	0.223245	0.866609	0.194661	0.404818	1.10852	0.258072	0.21103	2.07076	0.445989	0.853922	0.682366	Y	95.52	0	0	0	0	1	0	0
	GS_00637	-	IPR021999-Protein of unknown function DUF3595	-	sp|Q92508|FA38A_HUMAN%%Protein FAM38A OS=Homo sapiens GN=FAM38A PE=1 SV=3%%3.1e-150	-	-	Y	-	-	4.24561	5.97531	5.57806	0.633858	0.253966	0.498511	0.183713	0.288451	0.090344	0	0.168902	0.201013	0.735162	1.26136	0.069441	0.081332	0	0.388012	0.459454	2.19772	5.11046	3.10596	0.376238	0.236082	0.045172	0.184958	0.998261	0.075387	0.194006	1.32859	Y	100	1	0	0	0	0	0	0
	GS_00638	-	-	-	F31B12.2a%CE42655 WBGene00009282 status:Partially_confirmed UniProt:Q19927_CAEEL protein_id:CAA90607.2%HMM_hit%0	-	-	-	-	-	0.060095	0.086459	0.84075	0.104907	2.22863	0.854791	0.588146	0.893204	0.456624	0.885727	3.10206	1.65519	0.169335	0.215596	0.287453	0.254007	0.045852	0.114603	0.396151	0.012402	0.073277	0.472829	1.54171	0.740675	0.671176	2.37862	0.192466	0.27073	0.080227	0.204277	Y	90.1	0	0	1	0	0	0	0
	GS_00639	Molecular Function: structural constituent of cuticle (GO:0042302)	IPR002486-Nematode cuticle collagen, N-terminal IPR008160-Collagen triple helix repeat	-	cel:F58F6.1 col-104; COLlagen family member (col-104)%283%38.1625441696113%1e-31	-	-	Y	-	-	0.013354	0	0.051058	0.079508	0	0	0	0.023872	0	0	0	0.014487	0.136294	0.074343	0	0	0	0.157169	0.012252	0.014883	0.006677	0.065283	0	0.011936	0	0.007244	0.105319	0	0.078585	0.013568	Y	88.85	0	0	0	0	0	0	0
	GS_00640	Biological Process: protein prenylation (GO:0018342), Molecular Function: protein binding (GO:0005515), Molecular Function: protein prenyltransferase activity (GO:0008318)	IPR002088-Protein prenyltransferase, alpha subunit IPR008940-Protein prenyltransferase IPR001611-Leucine-rich repeat	K14050-geranylgeranyl transferase type-2 subunit alpha	bmy:Bm1_22825 Protein prenyltransferase alpha subunit repeat containing protein; K14050 geranylgeranyl transferase type-2 subunit alpha [EC:2.5.1.60]%597%39.1959798994975%1e-105	-	-	-	-	-	0.733383	0.473605	1.74362	0.171164	0.622048	0.595678	1.09303	1.0056	0.546268	1.12539	2.42906	2.4188	6.41202	6.90713	2.81155	0.550558	1.74697	2.00555	1.75409	0.8967	0.603494	0.957393	0.608863	1.04931	0.835831	2.42393	6.65957	1.68105	1.87626	1.3254	Y	97.25	0	0	0	0	1	0	0
	GS_00641	-	-	-	C09F12.1%CE08040 WBGene00000522 locus:clc-1 status:Confirmed UniProt:Q93198_CAEEL protein_id:CAB01719.1%HMM_hit%5.7e-33	-	-	Y	Y	-	203.613	225.803	204.056	75.9824	5084.69	1148.16	2385.56	1970.2	566.713	882.548	683.521	381.539	16.0693	1.18578	0.897887	2.93172	185.401	153.458	1.07308	2.12827	214.708	140.019	3116.43	2177.88	724.631	532.53	8.62753	1.9148	169.429	1.60067	Y	100	0	0	0	0	0	0	0
	GS_00642	Biological Process: glycolysis (GO:0006096), Cellular Component: 6-phosphofructokinase complex (GO:0005945), Cellular Component: cytoplasm (GO:0005737), Molecular Function: 6-phosphofructokinase activity (GO:0003872)	IPR022953-Phosphofructokinase IPR015912-Phosphofructokinase, conserved site IPR000023-Phosphofructokinase domain IPR009161-6-phosphofructokinase, eukaryotic type	K00850-6-phosphofructokinase	bmy:Bm1_31220 phosphofructokinase; K00850 6-phosphofructokinase [EC:2.7.1.11]%820%77.8048780487805%0.0	-	Y	-	Y	-	22.0594	34.1121	31.152	6.07687	7.96244	18.9152	9.37862	16.388	6.63436	6.04947	17.7591	20.2323	5.60045	5.79879	3.60447	1.723	14.2096	12.0807	6.49361	7.42041	28.0857	18.6144	13.4388	12.8833	6.34191	18.9957	5.69962	2.66373	13.1452	6.95701	Y	100	0	0	0	0	0	0	0
	GS_00643	-	-	-	Hypothetical protein	-	-	-	-	Y	0	0	0.068077	0	0.030207	0	0	0	0	0	0	0.031993	0	0	0	0	0.03095	0	0	0	0	0.034038	0.015104	0	0	0.015997	0	0	0.015475	0	Y	60.53	0	0	0	0	0	0	0
	GS_00644	Cellular Component: membrane (GO:0016020), Molecular Function: scavenger receptor activity (GO:0005044)	IPR011050-Pectin lyase fold/virulence factor IPR001190-Speract/scavenger receptor IPR017448-Speract/scavenger receptor-related IPR006626-Parallel beta-helix repeat IPR012334-Pectin lyase fold	-	sp|Q9UGM3|DMBT1_HUMAN%%Deleted in malignant brain tumors 1 protein OS=Homo sapiens GN=DMBT1 PE=1 SV=2%%0	-	Y	-	-	-	0.113513	0.142178	1.33091	0.029816	18.8136	3.43465	8.04769	1.75458	1.68083	1.79324	5.02528	1.9709	0.781626	0.865482	0.993167	0.426682	1.37442	0.851333	0.591164	0.715624	0.127845	0.68036	11.1241	4.90113	1.73703	3.49809	0.823554	0.709925	1.11288	0.653394	Y	99.36	0	0	0	0	0	0	0
	GS_00646	-	-	-	Hypothetical protein	-	-	-	-	Y	0.080127	0.293001	0.226356	0	0.36137	0	0.16521	0.071615	0.012606	0	0.078357	0.032597	0.221994	0.766357	0.029068	0.090091	0.020633	0.058938	0.036756	0	0.186564	0.113178	0.180685	0.118413	0.006303	0.055477	0.494176	0.05958	0.039786	0.018378	Y	87.63	0	0	0	0	0	0	0
	GS_00647	-	-	-	Hypothetical protein	-	-	-	-	Y	0.271541	0.04419	0.531	0	0.016782	0.042247	0.422937	0.01492	0	0.01421	0.079227	0.137631	2.04028	2.81514	1.21764	0.247751	0.55825	0.721996	0.667739	0.037207	0.157866	0.2655	0.029514	0.218928	0.007105	0.108429	2.42771	0.732695	0.640123	0.352473	Y	98.78	0	0	0	0	1	0	0
	GS_00648	-	-	-	Hypothetical protein	-	-	-	-	Y	0.496341	0.031702	0.233164	0.064048	0.297599	0.695662	0.030399	0.184012	0.226911	0.359975	0.282084	0.236628	2.21375	2.32199	1.32099	0.275279	0.765731	0.530446	1.03837	0.128986	0.264021	0.148606	0.49663	0.107205	0.293443	0.259356	2.26787	0.798136	0.648089	0.583676	Y	88.19	0	0	0	0	1	0	0
	GS_00649	Biological Process: protein modification process (GO:0006464), Molecular Function: biotin-[acetyl-CoA-carboxylase] ligase activity (GO:0004077), Molecular Function: catalytic activity (GO:0003824)	IPR004143-Biotin/lipoate A/B protein ligase IPR004408-Biotin--acetyl-CoA-carboxylase ligase IPR003142-Biotin protein ligase, C-terminal	-	bmy:Bm1_15240 biotin--acetyl-CoA-carboxylase ligase family protein; K01942 biotin--protein ligase [EC:6.3.4.9 6.3.4.10 6.3.4.11 6.3.4.15]%380%58.6842105263158%1e-130	-	Y	-	-	-	0.31383	0.645564	0.556529	0.026503	0.662325	0.811136	0.59872	0.556014	0.360677	0.328714	1.03953	0.702641	1.30202	1.32951	0.197018	0.14765	1.17038	1.75506	0.503357	0.621365	0.479697	0.291516	0.73673	0.577367	0.344695	0.871087	1.31577	0.172334	1.46272	0.562361	Y	97.35	0	0	0	0	1	0	1
	GS_00651	-	-	-	Hypothetical protein	-	-	Y	-	Y	0	0.02882	0	1.60563	0	0	0.009252	0.006963	0.010505	0	0.045273	0.01328	0.015488	0	25.7755	33.7517	0.374842	0.01146	3.82878	0.333627	0.01441	0.802814	0	0.008107	0.005253	0.029276	0.007744	29.7636	0.193151	2.0812	Y	97.09	0	0	0	1	0	0	0
	GS_00653	Biological Process: cell redox homeostasis (GO:0045454)	IPR017936-Thioredoxin-like IPR012335-Thioredoxin fold IPR012336-Thioredoxin-like fold IPR013766-Thioredoxin domain	-	bmy:Bm1_26325 Thioredoxin family protein%243%58.0246913580247%5e-80	Y	-	-	-	-	67.9876	37.5849	103.326	113.266	0.341232	4.88231	0.06344	12.1856	0.03992	0.171462	0.016542	0.195581	0.078472	0.029737	2.16882	1.39391	0.174238	0.186638	0.184803	0.284017	52.7862	108.296	2.61177	6.1245	0.105691	0.106061	0.054105	1.78137	0.180438	0.23441	Y	82.38	1	0	0	0	0	0	0
	GS_00654	Biological Process: protein modification process (GO:0006464), Molecular Function: ATP binding (GO:0005524), Molecular Function: binding (GO:0005488), Molecular Function: catalytic activity (GO:0003824), Molecular Function: small protein activating enzyme activity (GO:0008641)	IPR000594-UBA/THIF-type NAD/FAD binding fold IPR009036-Molybdenum cofactor biosynthesis, MoeB IPR023280-Ubiquitin-like 1 activating enzyme, catalytic cysteine domain IPR018965-Ubiquitin-activating enzyme e1, C-terminal IPR018074-Ubiquitin-activating enzyme, E1, active site IPR018075-Ubiquitin-activating enzyme, E1 IPR016040-NAD(P)-binding domain IPR000011-Ubiquitin/SUMO-activating enzyme E1 IPR00…	K03178-ubiquitin-activating enzyme E1	bmy:Bm1_50525 ube1-prov protein; K03178 ubiquitin-activating enzyme E1 [EC:6.3.2.19]%1014%69.5266272189349%0.0	-	Y	-	-	-	15.322	15.3869	8.94702	11.7529	9.25129	10.2688	8.98608	12.8888	5.45848	4.34906	10.4023	13.3254	45.8217	49.1763	20.8081	39.3136	24.5825	23.3445	15.5234	4.78488	15.3545	10.3499	9.76002	10.9374	4.90377	11.8639	47.499	30.0608	23.9635	10.1541	Y	100	0	0	0	0	1	0	0
	GS_00655	Biological Process: oxygen transport (GO:0015671), Molecular Function: heme binding (GO:0020037), Molecular Function: iron ion binding (GO:0005506), Molecular Function: oxygen binding (GO:0019825)	IPR012292-Globin	-	cel:C18C4.1 glb-5; GLoBin family member (glb-5)%147%29.9319727891156%1e-09	-	Y	-	-	-	0	0	0	0	0.030207	0.114066	0	0	0	0	0.047014	0	0	0	0	0	0	0	0	0	0	0	0.072137	0	0	0.023507	0	0	0	0	Y	66.13	0	1	0	0	0	0	0
	GS_00656	-	IPR007284-Ground-like domain	-	cel:F42C5.7 grl-4; GRound-Like (grd related) family member (grl-4)%113%61.9469026548673%9e-38	-	-	-	-	-	0.064547	0	0	0.352266	0	0.081677	0	0	0	0	0	0.017506	0.059887	0	0	0	0	0.094956	0	0.107902	0.032273	0.176133	0.040838	0	0	0.008753	0.029943	0	0.047478	0.053951	Y	88.7	0	0	0	0	0	0	0
	GS_00658	-	-	-	Hypothetical protein	-	-	-	-	Y	0	0	0	0	0.083909	0	0	0.036802	0	0	0	0	0	0	0	0	0	0	0.153151	0	0	0	0.041955	0.018401	0	0	0	0	0	0.076576	Y	77.53	0	0	0	0	0	0	0
	GS_00659	-	-	-	Hypothetical protein	-	-	-	-	Y	0.915894	0.300687	0.241673	0.270549	0	0.329524	0.642335	0.050728	0.198898	0.103256	0.310815	0.294578	5.93396	8.83262	15.0315	7.39625	0.231553	1.04943	5.96065	0.379516	0.60829	0.256111	0.164762	0.346531	0.151077	0.302697	7.38329	11.2139	0.640493	3.17008	Y	89.81	0	0	0	1	1	0	0
	GS_00660	Biological Process: acetyl-CoA metabolic process (GO:0006084), Molecular Function: catalytic activity (GO:0003824)	IPR003702-Acetyl-CoA hydrolase/transferase	-	bmy:Bm1_42975 Acetyl-CoA hydrolase/transferase family protein%104%69.2307692307692%1e-36	-	-	-	-	-	20.6638	22.1259	12.0232	11.4823	3.92584	1.63917	8.81823	5.56014	2.31604	3.63101	5.85499	5.68995	3.81933	3.09145	0.51677	0.314068	0.05273	0.523897	0.023483	0.028526	21.3949	11.7528	2.78251	7.18919	2.97352	5.77247	3.45539	0.415419	0.288314	0.026004	Y	73.29	1	0	0	0	0	0	0
	GS_00661	-	-	-	Hypothetical protein	-	-	-	-	Y	0	0	0	0.433983	0.014544	0	0	0.039786	0	0	0	0	0	0	7.14111	12.8956	0.120362	0	0	0.065733	0	0.216992	0.007272	0.019893	0	0	0	10.0183	0.060181	0.032867	Y	94.2	0	0	0	1	0	0	0
	GS_00662	Biological Process: multicellular organismal development (GO:0007275), Cellular Component: membrane (GO:0016020), Molecular Function: protein binding (GO:0005515), Molecular Function: receptor activity (GO:0004872)	IPR015943-WD40/YVTN repeat-like-containing domain IPR013783-Immunoglobulin-like fold IPR001627-Semaphorin/CD100 antigen IPR016201-Plexin-like fold	-	bmy:Bm1_48235 Sema domain containing protein%629%65.6597774244833%0.0	-	Y	-	-	-	2.11112	1.83294	1.75128	1.23017	1.24745	1.8673	2.27857	1.58549	0.601595	1.20876	2.4012	1.86707	0.067115	0.171609	0.282608	0.126378	2.37973	1.87293	0.440055	0.360913	1.97203	1.49073	1.55738	1.93203	0.905176	2.13413	0.119362	0.204493	2.12633	0.400484	Y	99.5	0	0	1	0	0	0	1
	GS_00663	-	IPR002919-Protease inhibitor I8, cysteine-rich trypsin inhibitor-like	-	Y69H2.3b%CE32544 WBGene00013481 status:Confirmed UniProt:Q9U1T5_CAEEL protein_id:CAB54473.2%HMM_hit%7.6e-73	Y	-	-	-	-	1.3488	2.24218	8.06542	4.15873	28.2226	9.35764	39.4613	23.6132	2.22849	6.80447	18.6289	12.385	0.022716	0	0	0.053805	0.025219	0	0.066366	0	1.79549	6.11207	18.7901	31.5373	4.51648	15.5069	0.011358	0.026902	0.012609	0.033183	Y	100	0	1	0	0	0	0	0
	GS_00664	Molecular Function: calcium ion binding (GO:0005509)	IPR011992-EF-hand-like domain	-	bmy:Bm1_04585 Hepatocellular carcinoma-associated antigen 59 family protein%151%56.953642384106%3e-45	-	-	-	-	-	26.3617	27.6939	3.08729	29.2149	21.9171	17.3296	49.621	16.9898	9.44343	11.1147	18.8326	12.749	3.71505	4.0449	0.650807	0.561819	70.7064	46.1537	3.08855	3.91051	27.0278	16.1511	19.6234	33.3054	10.2791	15.7908	3.87998	0.606313	58.43	3.49953	Y	98.93	0	0	0	0	0	0	1
	GS_00666	Molecular Function: zinc ion binding (GO:0008270)	IPR002893-Zinc finger, MYND-type	-	bmy:Bm1_28130 MYND finger family protein%61%52.4590163934426%3e-10	-	-	-	-	-	0.048966	0.268985	0.087649	0.016564	0.146562	0.145047	0.097804	0.043765	0.051825	0.027472	0.051367	0.09779	0.304597	1.047	0.285838	0	0.168507	0.121151	0.225643	0	0.158976	0.052107	0.145804	0.070785	0.039649	0.074579	0.6758	0.142919	0.144829	0.112821	Y	93.51	0	0	0	0	0	0	0
	GS_00667	-	-	-	Hypothetical protein	-	Y	-	-	Y	0.086804	0.198857	0	0.028711	0.115236	0	0	0.356088	0.123961	0.07389	0.112311	0.073041	0.951994	0.934869	0.500621	0.873385	0.292308	0.078585	0.207265	0	0.14283	0.014356	0.057618	0.178044	0.098925	0.092676	0.943431	0.687003	0.185446	0.103632	Y	91.99	0	0	0	1	1	0	0
	GS_00668	Molecular Function: protein binding (GO:0005515)	IPR015943-WD40/YVTN repeat-like-containing domain IPR019781-WD40 repeat, subgroup IPR017986-WD40-repeat-containing domain IPR019782-WD40 repeat 2 IPR011046-WD40 repeat-like-containing domain IPR001680-WD40 repeat	K12602-WD repeat-containing protein 61	sp|Q8YRI1|YY46_ANASP%%Uncharacterized WD repeat-containing protein alr3466 OS=Anabaena sp. (strain PCC 7120) GN=alr3466 PE=4 SV=1%%0	-	Y	-	Y	-	6.22763	6.70829	2.06273	4.27578	2.46022	5.25126	2.75041	3.88116	0.535763	0.855413	1.76912	1.46202	4.32218	6.46292	4.0631	1.17119	5.8771	2.94201	4.3985	1.55279	6.46796	3.16926	3.85574	3.31578	0.695588	1.61557	5.39255	2.61714	4.40956	2.97565	Y	100	0	0	0	0	0	0	0
	GS_00670	Molecular Function: nucleic acid binding (GO:0003676), Molecular Function: nucleotide binding (GO:0000166)	IPR000504-RNA recognition motif domain IPR022023-U1 small nuclear ribonucleoprotein of 70kDa MW N-terminal IPR012677-Nucleotide-binding, alpha-beta plait	K11093-U1 small nuclear ribonucleoprotein 70kDa	cel:K04G7.10 rnp-7; RNP (RRM RNA binding domain) containing family member (rnp-7); K11093 U1 small nuclear ribonucleoprotein 70kDa%252%65.4761904761905%2e-87	-	-	-	-	-	0.834654	0.430376	0.515683	0.034233	0.902865	1.06321	0.302664	0.688304	0.168083	0.208406	0.767025	0.529396	2.09604	1.84682	1.84907	0.794555	2.14932	1.27045	1.07818	0.168674	0.632515	0.274958	0.983036	0.495484	0.188244	0.64821	1.97143	1.32181	1.70989	0.623429	Y	99.9	0	0	0	0	1	0	1
	GS_00672	-	IPR000033-LDLR class B repeat IPR011042-Six-bladed beta-propeller, TolB-like	-	Channels and Transporters%gnl|TC-DB|A2ARV4%9%Incompletely characterized transport systems%9.B.%Putative transport proteins%9.B.8% Canalicular Bile Acid Transporter (C-BAT) Family.%9.B.87.1.1% Canalicular Bile Acid Transporter (C-BAT) Family.; Selenoprotein P Receptor (SelP-receptor) Family.%Low-density lipoprotein receptor-related protein 2 - Mus musculus (Mouse).%228%36.40350877%1.00E-39	-	Y	-	-	-	0.016693	0.083577	0.012764	0	0.569465	0	0	0	0.02031	0	0	0	0.195148	0.340121	0.51677	0.400406	0	0	0	0.018604	0.050135	0.006382	0.284733	0	0.010155	0	0.267635	0.458588	0	0.009302	Y	96.65	0	0	0	0	0	0	0
	GS_00673	Molecular Function: ATP binding (GO:0005524)	IPR013126-Heat shock protein 70 IPR001023-Heat shock protein Hsp70 IPR018181-Heat shock protein 70, conserved site	-	Channels and Transporters%gnl|TC-DB|P0A6Y8%1%Channel/pores%1.A.%alpha-type channels%1.A.3% Voltage-gated Ion Channel (VIC) Superfamily .%1.A.33.1.2%" Cation Channel-forming Heat Shock Protein-70 (Hsp70) Family.; Ryanodine-Inositol 1,4,5-triphosphate Receptor Ca2+ Channel (RIR-CaC) Family."%Chaperone protein dnaK - Escherichia coli.%120%37.5%1.00E-19	-	-	Y	-	-	0.533066	0.460156	0.508875	0	0.456467	0.216866	0.362139	0.340173	0.107853	0.113676	0.38656	0.206446	0.229222	0.646168	0.552298	0.235238	2.50468	1.81891	0.681013	1.368	0.496611	0.254438	0.336667	0.351156	0.110765	0.296503	0.437695	0.393768	2.16179	1.0245	Y	100	0	0	0	0	0	1	1
	GS_00675	Biological Process: ion transport (GO:0006811), Biological Process: transport (GO:0006810), Cellular Component: integral to membrane (GO:0016021), Cellular Component: membrane (GO:0016020), Cellular Component: postsynaptic membrane (GO:0045211), Molecular Function: extracellular ligand-gated ion channel activity (GO:0005230)	IPR018000-Neurotransmitter-gated ion-channel, conserved site IPR006201-Neurotransmitter-gated ion-channel IPR006202-Neurotransmitter-gated ion-channel ligand-binding IPR006029-Neurotransmitter-gated ion-channel transmembrane domain	-	Channels and Transporters%gnl|TC-DB|P36544%1%Channel/pores%1.A.%alpha-type channels%1.A.9%" Neurotransmitter Receptor, Cys loop, Ligand-gated Ion Channel (LIC) Family."%1.A.9.1.1%" Neurotransmitter Receptor, Cys loop, Ligand-gated Ion Channel (LIC) Family."%"NEURONAL ACETYLCHOLINE RECEPTOR PROTEIN, ALPHA-7 CHAIN PRECURSOR - Homo sapiens (Human)."%144%31.25%2.00E-19	-	-	Y	-	-	0	0	0	0	0	0	0	0	0	0	0	0	0.297369	0.110276	0	0	0	0.022921	0	0	0	0	0	0	0	0	0.203823	0	0.01146	0	Y	60.36	0	0	0	0	1	0	0
	GS_00677	-	-	-	Hypothetical protein	-	-	-	-	Y	0	0	0.034038	0	0	0	0	0	0	0	0	0	0	0.117091	1.03838	0.201454	0	0	0.04084	0	0	0.017019	0	0	0	0	0.058545	0.619919	0	0.02042	Y	85.94	0	0	0	0	0	0	0
	GS_00679	Biological Process: protein phosphorylation (GO:0006468), Molecular Function: ATP binding (GO:0005524), Molecular Function: protein kinase activity (GO:0004672), Molecular Function: protein serine/threonine kinase activity (GO:0004674), Molecular Function: protein tyrosine kinase activity (GO:0004713), Molecular Function: transferase activity, transferring phosphorus-containing groups (GO:0016772)	IPR002290-Serine/threonine-protein kinase domain IPR020635-Tyrosine-protein kinase, catalytic domain IPR017442-Serine/threonine-protein kinase-like domain IPR000719-Protein kinase, catalytic domain IPR008266-Tyrosine-protein kinase, active site IPR011009-Protein kinase-like domain IPR017441-Protein kinase, ATP binding site	-	ks-sarfari_kinase%unc-51-like kinase 2%Other%ULK%ULK%9606%hULK2_1186%229%36.2445414847162%2e-34	-	-	-	-	-	0.038951	0.026898	0.051058	0.004417	0.048108	0	0.010573	0.02785	0.01961	0	0.01393	0.02656	0.600933	0.94602	0.783229	0.814576	0.022926	0.20301	0.51663	0.039688	0.032925	0.027737	0.024054	0.019212	0.009805	0.020245	0.773477	0.798902	0.112968	0.278159	Y	97.84	0	0	0	1	1	0	0
	GS_00680	Biological Process: metabolic process (GO:0008152), Biological Process: oxidation-reduction process (GO:0055114), Molecular Function: binding (GO:0005488), Molecular Function: oxidoreductase activity (GO:0016491)	IPR002198-Short-chain dehydrogenase/reductase SDR IPR002347-Glucose/ribitol dehydrogenase IPR016040-NAD(P)-binding domain	K13370-estradiol 17beta-dehydrogenase / testosterone 17beta-dehydrogenase /	cel:F09E10.3 dhs-25; DeHydrogenases, Short chain family member (dhs-25)%196%47.9591836734694%4e-42	-	-	-	-	-	0	0	0	0	0	0	0	0	0	0	0	0	0.082603	0.025401	0	0	0	0	0	0	0	0	0	0	0	0	0.054002	0	0	0	Y	70.19	0	0	0	0	1	0	0
	GS_00681	Biological Process: cell adhesion (GO:0007155), Biological Process: homophilic cell adhesion (GO:0007156), Cellular Component: membrane (GO:0016020), Cellular Component: plasma membrane (GO:0005886), Molecular Function: calcium ion binding (GO:0005509), Molecular Function: protein binding (GO:0005515)	IPR015919-Cadherin-like IPR018097-EGF-like calcium-binding, conserved site IPR002126-Cadherin IPR012679-Laminin G, subdomain 1 IPR001791-Laminin G domain IPR013320-Concanavalin A-like lectin/glucanase, subgroup IPR020894-Cadherin conserved site IPR006210-Epidermal growth factor-like IPR013111-EGF, extracellular IPR013032-EGF-like region, conserved site IPR008985-Concanavalin A-like lectin/glucana…	K02035-peptide/nickel transport system substrate-binding protein	GPCR%Class B%O35161%Class B Orphans%Class B Orphans%CELSR1%"cadherin, EGF LAG seven-pass G-type receptor 1 (flamingo homolog, Drosophila), ME2, HFMI2, FMI2, CDHF9"%12614%496%25.8064516129032%2e-26	-	Y	-	-	-	0.141335	0.187329	0.01787	0.004417	0	0.049288	0.005287	0.009947	0	0	0	0	0.89314	0.48633	0.314907	1.04731	0.024072	0.034381	0.123542	0.053331	0.164332	0.011144	0.024644	0.007617	0	0	0.689735	0.681109	0.029227	0.088436	Y	99.89	0	0	0	1	1	0	0
	GS_00682	Biological Process: lipid metabolic process (GO:0006629), Molecular Function: triglyceride lipase activity (GO:0004806)	IPR002921-Lipase, class 3	-	sp|Q9XTR8|LIP1_CAEEL%%Lipase ZK262.3 OS=Caenorhabditis elegans GN=ZK262.3 PE=1 SV=1%%5.1e-61	-	Y	-	-	-	0	0	0	0	0	0	0	0	0	0	0	0	0	0	0	0	0	0	0.071471	0	0	0	0	0	0	0	0	0	0	0.035735	Y	54.56	0	0	0	0	0	0	0
	GS_00683	Biological Process: G-protein coupled receptor protein signaling pathway (GO:0007186), Cellular Component: integral to membrane (GO:0016021)	IPR017452-GPCR, rhodopsin-like superfamily IPR000276-GPCR, rhodopsin-like, 7TM	-	sp|P22270|OAR_DROME%%Tyramine/octopamine receptor OS=Drosophila melanogaster GN=TyrR PE=2 SV=2%%6.1e-113	-	-	Y	-	-	0.864702	3.22494	0.620351	0.207605	0.031326	0.019715	0.05551	0.02785	0.039219	0	0.006094	0.021128	12.3357	12.9872	0.067826	0	0.135264	1.92696	0.092912	0.215803	2.04482	0.413978	0.025521	0.04168	0.01961	0.013611	12.6614	0.033913	1.03111	0.154358	Y	99.09	0	0	0	0	1	0	0
	GS_00686	-	IPR019826-Carboxylesterase type B, active site IPR002018-Carboxylesterase, type B	-	sp|Q8BYM5|NLGN3_MOUSE%%Neuroligin-3 OS=Mus musculus GN=Nlgn3 PE=1 SV=1%%9.5e-238	-	Y	Y	-	-	1.6604	1.86656	5.65464	1.34722	2.25884	1.0111	6.90708	4.84797	2.95755	2.82675	8.08816	6.35939	0.027878	0.1047	0	0	0	0	0.022462	0.006201	1.76348	3.50093	1.63497	5.87753	2.89215	7.22377	0.066289	0	0	0.014332	Y	100	0	1	1	0	0	0	0
	GS_00687	Biological Process: cellular protein metabolic process (GO:0044267), Biological Process: protein folding (GO:0006457), Biological Process: protein refolding (GO:0042026), Cellular Component: cytoplasm (GO:0005737), Molecular Function: ATP binding (GO:0005524)	IPR002423-Chaperonin Cpn60/TCP-1 IPR001844-Chaperonin Cpn60 IPR018370-Chaperonin Cpn60, conserved site	K04077-chaperonin GroEL	cel:Y22D7AL.5 hsp-60; Heat Shock Protein family member (hsp-60); K04077 chaperonin GroEL%546%74.5421245421245%0.0	Y	Y	-	-	-	28.6609	25.0338	22.1795	25.3941	28.2484	37.3179	25.3564	49.2207	17.9939	18.8721	52.1716	71.1098	27.5097	32.8542	80.0186	53.7557	77.3446	61.5596	53.7438	21.2033	26.8474	23.7868	32.7831	37.2885	18.433	61.6407	30.182	66.8871	69.4521	37.4736	Y	100	0	0	1	0	0	0	1
	GS_00688	-	-	-	H10D18.5%CE42291 WBGene00019180 status:Partially_confirmed UniProt:Q9N5N2_CAEEL protein_id:AAF39877.3%HMM_hit%1.3e-142	-	Y	-	-	-	7.13017	6.78034	6.39668	7.53452	0.551564	1.97855	0.726922	1.20155	0	0	0	0.055535	0.118741	0.056997	0.019379	0.070071	7.4143	3.86047	0.044924	0.028526	6.95526	6.9656	1.26506	0.964235	0	0.027768	0.087869	0.044725	5.63738	0.036725	Y	100	1	0	0	0	0	0	1
	GS_00689	-	-	-	Hypothetical protein	-	-	-	-	Y	0.105723	0	0	0.157912	0.644424	0.764665	1.92965	0.795727	0	0	0.034825	0	0	0	1.38074	0.050051	0.147873	0	0	0.059532	0.052861	0.078956	0.704544	1.36269	0	0.017413	0	0.715397	0.073937	0.029766	Y	99.05	0	1	0	0	0	0	0
	GS_00690	Molecular Function: protein binding (GO:0005515)	IPR015943-WD40/YVTN repeat-like-containing domain IPR019781-WD40 repeat, subgroup IPR017986-WD40-repeat-containing domain IPR019775-WD40 repeat, conserved site IPR001680-WD40 repeat	-	bmy:Bm1_03895 WD-repeat protein%267%39.7003745318352%4e-47	-	Y	-	-	-	1.06279	1.51304	0.784587	1.63876	0.899509	0.35628	1.09699	0.788765	0.507049	0.6669	1.61763	1.35941	2.81365	3.66513	1.13689	0.319073	2.44621	2.33625	2.28093	0.267894	1.28792	1.21167	0.627894	0.942878	0.586975	1.48852	3.23939	0.727983	2.39123	1.27441	Y	94.31	0	0	0	0	1	0	0
	GS_00691	Biological Process: calcium ion transmembrane transport (GO:0070588), Biological Process: calcium ion transport (GO:0006816), Biological Process: ion transport (GO:0006811), Biological Process: transmembrane transport (GO:0055085), Cellular Component: endoplasmic reticulum (GO:0005783), Cellular Component: membrane (GO:0016020), Molecular Function: calcium channel activity (GO:0005262), Molecular…	IPR003608-MIR IPR000493-Inositol 1,4,5-trisphosphate-binding protein receptor IPR016093-MIR motif IPR000699-Intracellular calcium-release channel IPR005821-Ion transport IPR014821-Inositol 1,4,5-trisphosphate/ryanodine receptor IPR015925-Ryanodine receptor-related IPR013662-RyR/IP3R Homology associated domain	K02522-inositol 1,4,5-triphosphate receptor, invertebrate	Channels and Transporters%gnl|TC-DB|P29995%1%Channel/pores%1.A.%alpha-type channels%1.A.3% Voltage-gated Ion Channel (VIC) Superfamily .%1.A.3.2.1%" Ryanodine-Inositol 1,4,5-triphosphate Receptor Ca2+ Channel (RIR-CaC) Family."%"Inositol 1,4,5-trisphosphate receptor type 2 - Rattus norvegicus (Rat)."%2950%37.93220339%0	-	-	Y	-	-	1.20079	1.39584	4.24205	0.499136	6.8705	5.4287	5.40169	2.75719	3.18306	3.67648	8.5435	5.89518	0.646365	0.389064	0.143727	0.128881	8.87354	10.0114	1.66016	3.6699	1.29831	2.37059	6.1496	4.07944	3.42977	7.21934	0.517714	0.136304	9.44245	2.66503	Y	98.69	0	0	1	0	0	0	1
	GS_00692	-	-	-	%gi|149274531|ref|XP_001473875.1|%%PREDICTED: similar to heterogeneous nuclear ribonucleoprotein A2/B1 [Mus musculus]%%1.7e-06	-	-	Y	-	-	0.166931	0.07205	0	0	0.083909	0	0	0.111402	0	0	0	0	0.773366	1.02098	0.059751	0.093845	0	0.245577	0.229727	0	0.11949	0	0.041955	0.055701	0	0	0.897175	0.076798	0.122788	0.114863	Y	87.27	0	0	0	0	1	0	0
	GS_00693	-	-	-	bmy:Bm1_05655 Phosphatidylinositol 3- and 4-kinase family protein; K00923 phosphatidylinositol-4-phosphate 3-kinase [EC:2.7.1.154]%63%58.7301587301587%7e-16	-	-	-	-	-	0.08903	0.3785	0.199976	0	0.105166	0.132373	0.849838	0.367029	0.131665	0.178093	0.647749	0.283109	0.373776	0.55262	0.075901	0	0.161629	0.615579	0.376752	0.058292	0.233765	0.099988	0.11877	0.608434	0.154879	0.465429	0.463198	0.03795	0.388604	0.217522	Y	98.59	0	0	0	0	0	0	0
	GS_00694	Molecular Function: zinc ion binding (GO:0008270)	IPR001594-Zinc finger, DHHC-type, palmitoyltransferase	-	Channels and Transporters%gnl|TC-DB|Q8R173%9%Incompletely characterized transport systems%9.B.%Putative transport proteins%9.B.3% Putative Bacterial Murein Precursor Exporter (MPE) Family.%9.B.37.2.1% Huntington-interacting Protein 14 (HIP14) Family.; Putative Bacterial Murein Precursor Exporter (MPE) Family.%Palmitoyltransferase ZDHHC3 OS=Mus musculus GN=Zdhhc3 PE=1 SV=1%183%30.6010929%1.00E-13	-	-	Y	-	-	0.328297	0.453432	0.58376	1.34612	0.215927	0.181661	0.734852	0.245681	0.14287	0.213143	0.66255	0.252323	0.298402	1.52528	4.99652	9.13801	0.872338	0.926644	1.74592	0.819805	0.390864	0.96494	0.198794	0.490267	0.178006	0.457436	0.911841	7.06726	0.899491	1.28286	Y	99.89	0	0	0	1	0	0	0
	GS_00695	Molecular Function: ATP binding (GO:0005524), Molecular Function: ATP-dependent helicase activity (GO:0008026), Molecular Function: helicase activity (GO:0004386), Molecular Function: nucleic acid binding (GO:0003676)	IPR011709-Domain of unknown function DUF1605 IPR001650-Helicase, C-terminal IPR014001-DEAD-like helicase IPR002464-DNA/RNA helicase, ATP-dependent, DEAH-box type, conserved site IPR011545-DNA/RNA helicase, DEAD/DEAH box type, N-terminal IPR007502-Helicase-associated domain	K12820-pre-mRNA-splicing factor ATP-dependent RNA helicase DHX15/PRP43	bmy:Bm1_46075 Pre-mRNA splicing factor ATP-dependent RNA helicase F56D2.6; K12820 pre-mRNA-splicing factor ATP-dependent RNA helicase DHX15/PRP43 [EC:3.6.4.13]%691%92.1852387843705%0.0	-	-	-	-	-	3.76151	3.24607	2.09847	2.4747	2.94802	3.31918	2.63278	2.18925	1.61289	0.70195	3.30839	2.24193	6.78373	6.38548	4.19391	3.51606	4.0178	4.0995	2.96807	1.18072	3.50379	2.28659	3.1336	2.41101	1.15742	2.77516	6.58461	3.85499	4.05865	2.07439	Y	100	0	0	0	0	1	0	0
	GS_00696	Biological Process: regulation of ARF GTPase activity (GO:0032312), Molecular Function: ARF GTPase activator activity (GO:0008060), Molecular Function: protein binding (GO:0005515), Molecular Function: zinc ion binding (GO:0008270)	IPR001849-Pleckstrin homology domain IPR001452-Src homology-3 domain IPR011993-Pleckstrin homology-type IPR011511-Variant SH3 IPR001164-Arf GTPase activating protein	K12488-Arf-GAP with SH3 domain, ANK repeat and PH domain-containing protein	bmy:Bm1_09300 GTP-ase activating protein for Arf containing protein; K12488 Arf-GAP with SH3 domain, ANK repeat and PH domain-containing protein%783%58.1098339719029%0.0	-	-	-	Y	-	1.3833	6.75152	4.92877	0.125888	7.96244	3.29524	3.02003	4.06816	2.22289	2.39099	6.501	3.49087	4.23854	5.37813	4.30372	10.2429	13.3212	10.8087	4.52307	3.25565	4.06741	2.52733	5.62884	3.54409	2.30694	4.99593	4.80833	7.2733	12.0649	3.88936	Y	99.53	0	0	0	0	0	0	0
	GS_00698	-	-	-	mmu:20754 Sprr1b; small proline-rich protein 1B%93%49.4623655913978%5e-06	-	-	-	-	-	1.43783	0.868437	4.60456	9.86677	0.127542	0.394302	0.134811	0.299392	0.065132	0.303137	0.298626	1.21514	0	0	0	0	0	0.016372	1.98892	0.308822	1.15313	7.23566	0.260922	0.217102	0.184134	0.756881	0	0	0.008186	1.14887	Y	100	1	0	0	0	0	0	0
	GS_00699	Biological Process: proteolysis (GO:0006508), Molecular Function: cysteine-type peptidase activity (GO:0008234)	IPR003653-Peptidase C48, SUMO/Sentrin/Ubl1	K08597-sentrin-specific protease 8	Peptidase%MER233036 - SENP8 peptidase (Naegleria gruberi) [C48.011]#C48#%152%32.2368421052632%3e-18	-	Y	-	-	-	0.881395	2.0587	0.462923	0.230795	0.92636	1.7645	2.33012	1.09114	0.345269	0.096625	0.581581	0.619942	0.615389	0.773791	4.98198	2.08962	0.58003	0.929918	0.835185	0.29642	1.47005	0.346859	1.34543	1.71063	0.220947	0.600762	0.69459	3.5358	0.754974	0.565802	Y	99.7	0	0	0	1	0	0	0
	GS_00700	Molecular Function: nucleic acid binding (GO:0003676), Molecular Function: nucleotide binding (GO:0000166), Molecular Function: oxidoreductase activity (GO:0016491)	IPR000504-RNA recognition motif domain IPR012677-Nucleotide-binding, alpha-beta plait IPR005123-Oxoglutarate/iron-dependent oxygenase	K10770-alkylated DNA repair protein alkB homolog 8	sp|Q95K79|ALKB8_MACFA%%Alkylated DNA repair protein alkB homolog 8 OS=Macaca fascicularis GN=ALKBH8 PE=2 SV=1%%5.3e-115	-	Y	-	-	-	1.46565	1.53898	0.989669	0.234108	0.890558	0.654823	1.06791	0.916081	0.291343	0.331556	0.742648	0.688758	2.67529	1.83442	0.616894	0.171424	1.77906	1.11819	1.00569	0.414243	1.50232	0.611888	0.772691	0.991998	0.311449	0.715703	2.25486	0.394159	1.44863	0.709968	Y	95.19	0	0	0	0	1	0	0
	GS_00701	Biological Process: protein folding (GO:0006457), Biological Process: response to heat (GO:0009408), Molecular Function: ATP binding (GO:0005524), Molecular Function: heat shock protein binding (GO:0031072), Molecular Function: unfolded protein binding (GO:0051082)	IPR008971-HSP40/DnaJ peptide-binding IPR002939-Chaperone DnaJ, C-terminal IPR003095-Heat shock protein DnaJ IPR018253-Heat shock protein DnaJ, conserved site IPR001305-Heat shock protein DnaJ, cysteine-rich domain IPR001623-Heat shock protein DnaJ, N-terminal IPR012724-Chaperone DnaJ	K09503-DnaJ homolog subfamily A member 2	Channels and Transporters%gnl|TC-DB|Q9UGP8%3%Primary active transporters%3.A.%P-P-bond-hydrolysis-driven transporters%3.A.5% General Secretory Pathway (Sec) Family.%3.A.5.9.1% General Secretory Pathway (Sec) Family.%Translocation protein SEC63 homolog - Homo sapiens (Human).%60%45%7.00E-07	-	-	-	Y	-	4.23559	4.37196	4.09483	0.441713	5.74612	2.0546	6.84496	4.37749	1.97357	1.92586	6.63594	3.71362	2.99744	5.29139	11.0266	7.57393	9.70576	6.63713	3.42548	2.25353	4.30378	2.26827	3.90036	5.61123	1.94972	5.17478	4.14442	9.30025	8.17144	2.83951	Y	100	0	0	0	0	0	0	0
	GS_00702	-	-	-	Y106G6A.5a%CE19298 WBGene00013697 status:Partially_confirmed UniProt:Q9XWQ1_CAEEL protein_id:CAA21598.1%HMM_hit%7.1e-75	-	-	-	-	-	4.18774	3.98674	1.3709	0.53889	2.34611	5.60191	4.70649	2.43791	0.456624	0.486913	1.21192	1.02197	6.81471	7.90333	1.50671	0.569327	1.95674	1.62244	1.11188	0.811123	4.08724	0.954895	3.97401	3.5722	0.471769	1.11694	7.35902	1.03802	1.78959	0.961501	Y	91.58	0	1	0	0	1	0	0
	GS_00704	Molecular Function: antioxidant activity (GO:0016209), Molecular Function: oxidoreductase activity (GO:0016491)	IPR012335-Thioredoxin fold IPR000866-Alkyl hydroperoxide reductase subunit C/ Thiol specific antioxidant IPR012336-Thioredoxin-like fold	-	bmy:Bm1_18575 NXN protein%280%67.5%1e-109	-	Y	-	-	-	0.723367	0.560065	1.61598	0.166747	0.639949	0.090126	0.865698	0.230761	0.458025	0.361869	1.6185	1.16986	8.53387	8.82952	1.25963	0.116368	0.545641	2.65223	0.893382	0.329906	0.641716	0.891362	0.365038	0.54823	0.409947	1.39418	8.6817	0.687997	1.59894	0.611644	Y	100	0	0	0	0	1	0	0
	GS_00705	-	-	-	C18E9.9%CE05301 WBGene00007689 status:Confirmed UniProt:Q18089_CAEEL protein_id:CAA93849.1%HMM_hit%2.5e-26	-	-	Y	-	-	2.48504	1.2748	2.09337	2.0374	4.12722	3.0995	11.7854	4.40534	3.20827	5.17606	6.24242	3.78424	0.42437	0.797953	0	0	0.07451	0.05239	0	0.080616	1.87992	2.06538	3.61336	8.09537	4.19217	5.01333	0.611162	0	0.06345	0.040308	Y	75.73	0	1	1	0	0	0	0
	GS_00707	-	IPR010734-Copine	-	cel:B0495.10 tag-178; Temporarily Assigned Gene name family member (tag-178)%238%30.672268907563%3e-25	-	Y	-	-	-	0.018919	0.321821	0.057014	0.073987	0	0.306992	0	0.100461	0	0	0	0	0	0.021064	0	0	0	0	0.017357	0	0.17037	0.065501	0.153496	0.05023	0	0	0.010532	0	0	0.008679	Y	82.24	0	0	0	0	0	0	0
	GS_00709	-	-	-	F55C12.1d%CE31959 WBGene00018869 status:Partially_confirmed UniProt:Q8IG15_CAEEL protein_id:AAN39670.1%HMM_hit%6.9e-29	-	Y	-	-	-	21.0422	18.3813	5.90908	1.33618	4.03436	10.1223	8.58165	5.62977	1.09044	0.723738	2.87917	2.24254	5.05527	3.75496	0.841366	0.477984	10.7008	7.6178	1.98484	3.3586	19.7117	3.62263	7.07833	7.10571	0.907087	2.56086	4.40512	0.659675	9.15927	2.67172	Y	92.71	1	0	0	0	0	0	1
	GS_00710	-	-	K02004-putative ABC transport system permease protein	Hypothetical protein	Y	-	-	-	-	1.35993	1.33532	27.4452	8.25451	0.066009	0.306992	0	1.5079	0.014007	0.018946	0	0.012073	0.030976	0	0.176025	0.025025	0.022926	0.049115	0	0.109142	1.34762	17.8499	0.186501	0.753952	0.016476	0.006036	0.015488	0.100525	0.036021	0.054571	Y	99.31	0	0	0	0	0	0	0
	GS_00713	Biological Process: transmembrane transport (GO:0055085), Biological Process: transport (GO:0006810), Cellular Component: membrane (GO:0016020)	IPR004841-Amino acid permease domain	-	Channels and Transporters%gnl|TC-DB|Q9UHW9%2%Electorchemical potential-driven transporters%2.A.%"Porters (uniporters, symporters, antiporters)"%2.A.3% Amino Acid-Polyamine-Organocation (APC) Family.%2.A.30.5.3% Amino Acid-Polyamine-Organocation (APC) Family.; Cation-Chloride Cotransporter (CCC) Family.%Solute carrier family 12 member 6 (Electroneutral potassium-chloride cotransporter 3) (K-Cl cot…	-	-	Y	-	-	0.005564	0.118161	0.09701	0.040858	0	0.032389	0.011895	0.008952	0.032216	0.030314	0.007836	0	0.042334	0.025401	0.014534	0.269023	0	0.044204	0.032672	0.033487	0.061863	0.068934	0.016195	0.010424	0.031265	0.003918	0.033867	0.141778	0.022102	0.033079	Y	98.72	0	0	0	0	0	0	0
	GS_00714	-	IPR016196-Major facilitator superfamily domain, general substrate transporter	-	sp|O43934|MFS11_HUMAN%%UNC93-like protein MFSD11 OS=Homo sapiens GN=MFSD11 PE=2 SV=2%%3.1e-109	-	Y	Y	-	-	0.332749	0.506268	0.713957	0.594104	0	0	0	0.235734	0	0	0	0	0.044399	0	0.051677	0.013764	0.025219	0	0	0	0.419508	0.654031	0	0.117867	0	0	0.022199	0.03272	0.012609	0	Y	99.68	1	0	0	0	0	0	0
	GS_00715	-	IPR013099-Ion transport 2	-	Channels and Transporters%gnl|TC-DB|Q9Y257%1%Channel/pores%1.A.%alpha-type channels%1.A.1% Voltage-gated Ion Channel (VIC) Superfamily .%1.A.1.8.3% Voltage-gated Ion Channel (VIC) Superfamily .%Potassium channel subfamily K member 6 - Homo sapiens (Human).%197%25.88832487%5.00E-06	-	-	Y	-	-	0.253735	0.55334	0.373572	0.499136	0	0	0	0.090514	0	0.086204	0	0	0	0.047084	0	0	0.069925	0	0	0.018604	0.403538	0.436354	0	0.045257	0.043102	0	0.023542	0	0.034962	0.009302	Y	100	1	0	0	0	0	0	0
	GS_00716	-	IPR012816-Conserved hypothetical protein CHP02464	-	sp|P34438|YL58_CAEEL%%Uncharacterized protein F44E2.8 OS=Caenorhabditis elegans GN=F44E2.8 PE=2 SV=2%%1.1e-95	-	-	-	Y	-	5.31842	3.00879	2.49417	3.24659	4.28274	6.37502	1.33357	4.99816	1.48823	2.38341	2.66413	5.15512	4.15078	7.93307	4.41838	0.930944	4.90045	5.01141	2.62399	0.491139	4.1636	2.87038	5.32888	3.16587	1.93582	3.90962	6.04192	2.67466	4.95593	1.55757	Y	94.32	0	0	0	0	0	0	0
	GS_00720	-	-	-	bmy:Bm1_48930 MGC80217 protein; K13141 integrator complex subunit 4%272%37.5%2e-47	-	Y	-	-	-	0.401747	0.427494	0.040846	0.026503	0.351301	0.559064	0.112343	0.106429	0.228312	0.297453	0.389172	0.1823	3.09863	3.75806	3.87739	6.21755	0.247602	1.17713	2.47288	0.044649	0.41462	0.033674	0.455182	0.109386	0.262882	0.285736	3.42834	5.04747	0.712367	1.25877	Y	99.52	0	0	0	1	1	0	0
	GS_00721	-	-	-	Hypothetical protein	-	Y	-	-	Y	1.28648	2.35842	1.26623	2.30133	0.011188	0	0	0.020888	0.007003	0	0.072262	0.031389	0	0	0	0	0	0	0	0	1.82245	1.78378	0.005594	0.010444	0.003502	0.051826	0	0	0	0	Y	77.71	1	0	0	0	0	0	0
	GS_00723	Biological Process: protein phosphorylation (GO:0006468), Molecular Function: ATP binding (GO:0005524), Molecular Function: protein kinase activity (GO:0004672), Molecular Function: protein serine/threonine kinase activity (GO:0004674), Molecular Function: transferase activity, transferring phosphorus-containing groups (GO:0016772)	IPR002290-Serine/threonine-protein kinase domain IPR020635-Tyrosine-protein kinase, catalytic domain IPR001828-Extracellular ligand-binding receptor IPR001245-Serine-threonine/tyrosine-protein kinase IPR000719-Protein kinase, catalytic domain IPR011009-Protein kinase-like domain	-	ks-sarfari_kinase%natriuretic peptide receptor B isoform a precursor%RGC%RGC%RGC%9606%hNPR2_798%263%28.5171102661597%4e-26	-	-	-	-	-	0.063434	0.297805	0.118284	0.048588	0.309905	0.173211	0.24451	0.333211	0.420206	0.13357	0.045273	1.21091	0.168303	0.506774	0.610434	0.038789	5.41973	2.20364	0.675908	0.475015	0.180619	0.083436	0.241558	0.288861	0.276888	0.628091	0.337539	0.324612	3.81169	0.575462	Y	99.96	0	0	0	0	0	0	1
	GS_00725	-	IPR007632-Anoctamin/TMEM 16	-	Channels and Transporters%gnl|TC-DB|Q5XXA6%1%Channel/pores%1.A.%alpha-type channels%1.A.1% Voltage-gated Ion Channel (VIC) Superfamily .%1.A.17.1.1% Calcium-Dependent Chloride Channel (Ca-ClC) Family.; Voltage-gated Ion Channel (VIC) Superfamily .%Anoctamin-1 OS=Homo sapiens GN=ANO1 PE=1 SV=1%95%30.52631579%7.00E-09	-	-	Y	-	-	0.98823	0.864594	0.540361	1.89274	0.437448	2.07994	1.22387	0.919065	0	0	0	0	0	0.014869	0	0	0	0	0.199097	0.014883	0.926412	1.21655	1.2587	1.07147	0	0	0.007434	0	0	0.10699	Y	79.49	0	1	0	0	0	0	0
	GS_00728	Biological Process: regulation of transcription, DNA-dependent (GO:0006355), Biological Process: sex differentiation (GO:0007548), Cellular Component: nucleus (GO:0005634), Molecular Function: DNA binding (GO:0003677), Molecular Function: sequence-specific DNA binding transcription factor activity (GO:0003700)	IPR001275-DM DNA-binding	-	bmy:Bm1_43625 Doublesex- and mab-3-related transcription factor 1, putative%103%81.5533980582524%8e-45	-	-	-	-	-	0	0	0	0	0	0	0	0	0	0	0	0	0	0	0.331056	0.085086	0	0	0	0	0	0	0	0	0	0	0	0.208071	0	0	Y	75.8	0	0	0	1	0	0	0
	GS_00729	Biological Process: GTP catabolic process (GO:0006184), Biological Process: intracellular protein transport (GO:0006886), Biological Process: nucleocytoplasmic transport (GO:0006913), Biological Process: protein transport (GO:0015031), Biological Process: signal transduction (GO:0007165), Biological Process: small GTPase mediated signal transduction (GO:0007264), Cellular Component: intracellular…	IPR020851-Small GTPase IPR001806-Ras GTPase IPR013753-Ras IPR002041-Ran GTPase IPR003579-Ras small GTPase, Rab type IPR003578-Small GTPase, Rho type IPR003577-Ras small GTPase, Ras type IPR005225-Small GTP-binding protein domain	-	GTPase%rab_6.1 %197%48.2233502538071%7e-52	-	-	-	-	-	0.053418	0.321821	0.799053	0.593	0.23159	0.629475	0.864377	0.761909	1.07223	1.78093	4.33748	4.81587	3.5994	4.8441	2.31739	0.238992	0.073363	0.443676	0.407382	0.178596	0.187619	0.696027	0.430533	0.813143	1.42658	4.57667	4.22175	1.27819	0.25852	0.292989	Y	100	0	0	1	0	1	0	0
	GS_00731	-	-	-	Hypothetical protein	-	-	-	-	Y	0.464068	1.04039	0.07063	0.04638	0	0	0	0	0	0	0	0	0	0.02602	0	0.052553	0	0	0	0	0.752231	0.058505	0	0	0	0	0.01301	0.026277	0	0	Y	88.75	1	0	0	0	0	0	0
	GS_00734	-	-	-	C09G9.1%CE03000 WBGene00007492 status:Confirmed UniProt:Q17871_CAEEL protein_id:CAA90971.1%HMM_hit%7.5e-93	-	-	Y	-	-	1.4178	2.84547	1.41941	0.890052	1.17809	0.730867	3.18128	0.994659	1.57367	1.23149	5.20811	1.49643	2.63915	1.46704	0.056522	0.261515	0.739366	0.849696	1.97871	1.39652	2.13164	1.15473	0.954478	2.08797	1.40258	3.35227	2.0531	0.159018	0.794531	1.68762	Y	98.24	0	0	0	0	0	0	0
	GS_00735	Cellular Component: extracellular space (GO:0005615)	IPR001534-Transthyretin-like	-	bmy:Bm1_29860 astacin protease 7 (EC:3.4.24.-)%111%36.036036036036%2e-13	-	-	-	-	-	0.789026	0.327585	0.962438	0.683551	0.236065	0.266154	6.34801	0.611715	1.17518	2.73297	5.30214	4.43739	0	0.094788	0.151801	0.511769	0	0	0.279756	0	0.558306	0.822995	0.25111	3.47987	1.95407	4.86976	0.047394	0.331785	0	0.139878	Y	99.06	0	0	1	0	0	0	0
	GS_00736	Molecular Function: calcium ion binding (GO:0005509), Molecular Function: protein binding (GO:0005515)	IPR000033-LDLR class B repeat IPR023415-Low-density lipoprotein (LDL) receptor class A, conserved site IPR006210-Epidermal growth factor-like IPR013032-EGF-like region, conserved site IPR011042-Six-bladed beta-propeller, TolB-like IPR002172-Low-density lipoprotein (LDL) receptor class A repeat IPR001881-EGF-like calcium-binding	K04550-low density lipoprotein-related protein 1 (alpha-2-macroglobulin receptor)	Channels and Transporters%gnl|TC-DB|A2ARV4%9%Incompletely characterized transport systems%9.B.%Putative transport proteins%9.B.8% Canalicular Bile Acid Transporter (C-BAT) Family.%9.B.87.1.1% Canalicular Bile Acid Transporter (C-BAT) Family.; Selenoprotein P Receptor (SelP-receptor) Family.%Low-density lipoprotein receptor-related protein 2 - Mus musculus (Mouse).%3203%30.06556353%0	-	-	-	-	-	0.054531	0.017292	0.91138	0.022086	0.158868	0.03943	0.04758	0.066642	0.01961	0.034103	0.258577	0.07123	0.096025	0.26268	0.072671	0.003754	0.494057	0.160444	0.022462	0.040928	0.035911	0.466733	0.099149	0.057111	0.026856	0.164904	0.179353	0.038212	0.32725	0.031695	Y	95.67	0	0	0	0	0	0	0
	GS_00739	-	-	-	F57F10.1c%CE38965 WBGene00019018 locus:abts-3 status:Confirmed UniProt:Q3Y415_CAEEL protein_id:AAZ91355.1%HMM_hit%1.7e-31	-	-	-	-	-	0.849121	0.541812	0.126793	0	0.019019	0.046471	0.109699	0.065647	0	0.016104	0	0.01992	5.56431	4.73382	0.268074	0.062563	0.132971	0.759651	0.033693	0	0.695467	0.063397	0.032745	0.087673	0.008052	0.00996	5.14907	0.165319	0.446311	0.016847	Y	99.83	0	0	0	0	1	0	0
	GS_00740	-	IPR019366-Clusterin-associated protein-1	-	cel:C04C3.5 dyf-3; abnormal DYe Filling family member (dyf-3)%341%48.6803519061584%5e-88	-	-	-	-	-	0.152463	0.041308	0.065524	0.018773	0.086147	0.590045	0	0.093498	0.030115	0	0	0	2.24059	1.42244	0.426335	0.800812	0.058462	0.415844	0.271588	0.032246	0.096886	0.042148	0.338096	0.046749	0.015057	0	1.83152	0.613573	0.237153	0.151917	Y	98.37	0	0	0	0	1	0	0
	GS_00741	-	-	-	C01B10.11%CE38583 WBGene00044294 status:Partially_confirmed UniProt:Q3Y3Z9_CAEEL protein_id:AAZ82850.1%HMM_hit%2.7e-129	-	Y	-	-	-	3.03592	4.95509	0.2655	0.400855	0.058177	0.806911	0.027755	0.445607	0.036418	0	0.172385	0.056743	3.45072	13.611	2.2318	1.27754	0.644223	0.016372	0.053092	0.012402	3.9955	0.333177	0.432544	0.236681	0.018209	0.114564	8.53088	1.75467	0.330297	0.032747	Y	98.65	0	0	0	0	1	0	0
	GS_00742	-	-	-	Hypothetical protein	-	-	Y	-	Y	0	0.024017	0	0.203188	0.014544	0	0	0	0	0	0.16542	0.018713	0.456379	0.320296	11.8647	29.5825	0.609834	0.103142	1.10984	0.086817	0.012008	0.101594	0.007272	0	0	0.092066	0.388338	20.7236	0.356488	0.598327	Y	99.94	0	0	0	1	0	0	0
	GS_00745	Molecular Function: hydrolase activity (GO:0016787)	IPR008139-Saposin B IPR004843-Metallo-dependent phosphatase IPR011001-Saposin-like	K12350-sphingomyelin phosphodiesterase	cel:B0252.2 asm-1; Acid SphingoMyelinase family member (asm-1); K12350 sphingomyelin phosphodiesterase [EC:3.1.4.12]%522%44.0613026819923%1e-143	Y	-	-	-	-	5.67787	6.09635	1.74192	1.75139	0.017901	0.139414	0.058154	0.065647	0.011206	0.025577	0.009577	0.102619	27.9238	14.1079	0.025838	0	0.495204	6.80576	0.038798	0.013643	5.88711	1.74666	0.078657	0.061901	0.018391	0.056098	21.0158	0.012919	3.65048	0.026221	Y	99.95	0	0	0	0	1	0	0
	GS_00746	-	-	-	Hypothetical protein	-	Y	-	-	Y	0.192527	0.249772	0.172745	0.096073	0.186838	0.104208	0	0	0	0	0.258577	0.1491	4.01861	2.99046	0.327826	0	0.722172	1.67975	0.220538	0.322465	0.221149	0.134409	0.145523	0	0	0.203839	3.50454	0.163913	1.20096	0.271501	Y	99.13	0	0	0	0	1	0	0
	GS_00747	Biological Process: transmembrane transport (GO:0055085), Cellular Component: integral to membrane (GO:0016021)	IPR020846-Major facilitator superfamily domain IPR011701-Major facilitator superfamily IPR016196-Major facilitator superfamily domain, general substrate transporter	-	Channels and Transporters%gnl|TC-DB|O15374%2%Electorchemical potential-driven transporters%2.A.%"Porters (uniporters, symporters, antiporters)"%2.A.1% Major Facilitator Superfamily (MFS).%2.A.1.13.7% Major Facilitator Superfamily (MFS).%2.A.1.13.7 Monocarboxylate transporter 5%549%22.95081967%2.00E-28	-	-	Y	-	-	0.845783	0.933762	1.82021	2.19863	0.267391	0.999838	4.40647	2.12758	4.08651	7.33685	17.578	15.9929	0.184823	0.058855	0.163105	0.287792	0.372549	0.31925	0.028588	0.256732	0.889772	2.00942	0.633614	3.26702	5.71168	16.7855	0.121839	0.225449	0.345899	0.14266	Y	99.89	0	0	1	0	0	0	0
	GS_00750	Molecular Function: zinc ion binding (GO:0008270)	IPR001781-Zinc finger, LIM-type	-	sp|O43345|ZN208_HUMAN%%Zinc finger protein 208 OS=Homo sapiens GN=ZNF208 PE=2 SV=1%%0	-	-	-	-	-	0.01558	0	0	1.24453	0.015663	0	0.035685	0	0	0	0.035696	0	0.042334	0	34.3797	34.2397	0.171946	0	0.277714	0.117824	0.00779	0.622263	0.007832	0.017843	0	0.017848	0.021167	34.3097	0.085973	0.197769	Y	99.86	0	0	0	1	0	0	0
	GS_00754	Molecular Function: hydrolase activity (GO:0016787)	IPR008040-Hydantoinaseoxoprolinase, N-terminal IPR002821-Hydantoinase/oxoprolinase	K01469-5-oxoprolinase (ATP-hydrolysing)	sp|O14841|OPLA_HUMAN%%5-oxoprolinase OS=Homo sapiens GN=OPLAH PE=1 SV=3%%0	-	Y	-	-	-	0.103497	0.308372	0.432289	0.109324	0.40724	0.668905	0.281517	0.564966	0.363478	0.364711	0.98033	0.43402	3.66342	4.91472	0	0.037538	0.996139	1.37523	0.100059	0.416724	0.205935	0.270806	0.538073	0.423242	0.364095	0.707175	4.28907	0.018769	1.18569	0.258391	Y	100	0	0	0	0	1	0	0
	GS_00755	Molecular Function: protein binding (GO:0005515)	IPR000644-Cystathionine beta-synthase, core IPR002550-Domain of unknown function DUF21	-	Channels and Transporters%gnl|TC-DB|Q3TWN3%9%Incompletely characterized transport systems%9.A.%Recognized transporters of unknown biochemical mechanism%9.A.4% YggT or Fanciful K+ Uptake-B (FkuB; YggT) Family.%9.A.40.3.1% HlyC/CorC (HCC) Family.; YggT or Fanciful K+ Uptake-B (FkuB; YggT) Family.%Metal transporter CNNM2 - Mus musculus (Mouse).%476%44.11764706%1.00E-112	-	-	Y	Y	-	2.28361	4.43056	3.42938	0.287114	6.94322	3.40086	4.33378	2.42299	0.440516	1.11119	2.51264	1.27188	2.85392	4.41414	1.47118	0.608116	3.54208	3.98817	3.34891	1.64085	3.35709	1.85824	5.17204	3.37838	0.775851	1.89226	3.63403	1.03965	3.76512	2.49488	Y	100	0	0	0	0	0	0	0
	GS_00756	Biological Process: intracellular signal transduction (GO:0035556), Biological Process: lipid metabolic process (GO:0006629), Biological Process: signal transduction (GO:0007165), Molecular Function: calcium ion binding (GO:0005509), Molecular Function: phosphatidylinositol phospholipase C activity (GO:0004435), Molecular Function: phospholipase C activity (GO:0004629), Molecular Function: phosph…	IPR018029-C2 membrane targeting protein IPR015359-Phospholipase C, phosphoinositol-specific, EF-hand-like IPR008973-C2 calcium/lipid-binding domain, CaLB IPR001849-Pleckstrin homology domain IPR000909-Phospholipase C, phosphatidylinositol-specific , X domain IPR000008-C2 calcium-dependent membrane targeting IPR001711-Phospholipase C, phosphatidylinositol-specific, Y domain IPR017946-PLC-like phos…	K15375-inactive phospholipase C-like protein 1	cel:K10F12.3 pll-1; PhosphoLipase C Like family member (pll-1)%789%62.8643852978454%0.0	-	Y	Y	-	-	0.516373	0.559104	0.660347	0.107115	0.443042	1.46314	0.389895	0.633598	0.462927	0.254824	1.16403	0.721354	2.39444	2.41182	2.31739	3.12567	0.340452	0.240665	1.19356	0.316264	0.537738	0.383731	0.953092	0.511746	0.358876	0.942694	2.40313	2.72153	0.290559	0.754911	Y	99.79	0	0	0	1	1	0	0
	GS_00759	Biological Process: proteolysis (GO:0006508), Molecular Function: peptidase activity (GO:0008233)	IPR007484-Peptidase M28 IPR003137-Protease-associated domain, PA IPR007365-Transferrin receptor-like, dimerisation domain	K01301-glutamate carboxypeptidase II	Peptidase%MER100875 - subfamily M28B unassigned peptidases (Caenorhabditis briggsae) [M28.UPB]#M28B#%300%64%1e-115	-	Y	Y	-	-	1.32766	1.09515	4.32544	1.2887	1.60994	0.590045	1.51068	2.87655	3.27761	3.32977	6.17712	8.85304	0.969547	0.527838	0.235776	0	0.019487	0.119514	0.386962	0.058292	1.21141	2.80707	1.09999	2.19361	3.30369	7.51508	0.748693	0.117888	0.069501	0.222627	Y	99.61	0	0	1	0	0	0	0
	GS_00760	-	-	-	Hypothetical protein	-	-	-	-	Y	0.593161	0.134492	0.29188	0	0.130899	0.098576	0.9146	0.231756	0.016108	0.088099	0.202857	0.211275	0.649462	1.60892	0.897887	0.116368	0.160483	0.45841	0.80966	0.086817	0.363827	0.14594	0.114737	0.573178	0.052103	0.207066	1.12919	0.507128	0.309446	0.448239	Y	89.98	0	0	0	0	0	0	0
	GS_00761	Biological Process: protein transport (GO:0015031), Cellular Component: integral to membrane (GO:0016021)	IPR007273-SCAMP	-	bmy:Bm1_49815 SCAMP family protein%332%68.6746987951807%1e-116	-	-	Y	-	-	12.9282	14.4435	4.49393	1.24673	7.0786	8.32682	9.50286	6.32902	2.31814	2.04428	9.37582	4.0915	4.30979	5.98589	2.72757	0.830842	10.9323	6.48159	3.18861	4.24537	13.6859	2.87033	7.70271	7.91594	2.18121	6.73366	5.14784	1.77921	8.70695	3.71699	Y	78.34	1	0	0	0	0	0	0
	GS_00763	Biological Process: carbohydrate metabolic process (GO:0005975), Molecular Function: mannose-6-phosphate isomerase activity (GO:0004476), Molecular Function: zinc ion binding (GO:0008270)	IPR011051-Cupin, RmlC-type IPR016305-Mannose-6-phosphate isomerase IPR018050-Phosphomannose isomerase, type I, conserved site IPR014710-RmlC-like jelly roll fold IPR001250-Mannose-6-phosphate isomerase, type I	K01809-mannose-6-phosphate isomerase	bmy:Bm1_52850 mannose-6-phosphate isomerase, class I family protein; K01809 mannose-6-phosphate isomerase [EC:5.3.1.8]%475%64%0.0	-	Y	-	-	-	1.35659	1.42466	0.023827	0.06957	0.007832	0.019715	0.05551	0	0.132365	0	0.060944	0.045877	16.1581	44.8334	0.193789	0.070071	0.008024	0.068762	0.215433	0.164953	1.39062	0.046698	0.013773	0.027755	0.066182	0.053411	30.4958	0.13193	0.038393	0.190193	Y	99.51	0	0	0	0	1	0	0
	GS_00764	Biological Process: ion transport (GO:0006811), Biological Process: transport (GO:0006810), Cellular Component: integral to membrane (GO:0016021), Cellular Component: membrane (GO:0016020), Cellular Component: postsynaptic membrane (GO:0045211), Molecular Function: extracellular ligand-gated ion channel activity (GO:0005230)	IPR018000-Neurotransmitter-gated ion-channel, conserved site IPR006201-Neurotransmitter-gated ion-channel IPR006028-Gamma-aminobutyric acid A receptor IPR006202-Neurotransmitter-gated ion-channel ligand-binding IPR006029-Neurotransmitter-gated ion-channel transmembrane domain	-	Channels and Transporters%gnl|TC-DB|Q9TVI7%1%Channel/pores%1.A.%alpha-type channels%1.A.9%" Neurotransmitter Receptor, Cys loop, Ligand-gated Ion Channel (LIC) Family."%1.A.9.6.3%" Neurotransmitter Receptor, Cys loop, Ligand-gated Ion Channel (LIC) Family."%"Protein Y113G7A.5, partially confirmed by transcript evidence OS=Caenorhabditis elegans GN=lgc-55 PE=2 SV=2"%306%47.38562092%4.00E-80	-	-	Y	-	-	0.075675	0.121043	0	0	0.021257	0	0	0	0	0	0	0.011469	12.7879	2.20552	0	0	0.02178	3.03042	0	0.023565	0.098359	0	0.010629	0	0	0.005735	7.49671	0	1.5261	0.011782	Y	88.86	0	0	0	0	0	0	0
	GS_00768	-	IPR009050-Globin-like	-	cel:R01E6.6 glb-20; GLoBin family member (glb-20)%177%62.7118644067797%8e-64	-	-	-	-	-	0.573129	0.366972	0.438245	0.219752	0.052583	0	0	0	0	0	0.04092	0.028371	12.1261	15.7249	0	0.043794	0.402353	3.75242	0	0.071934	0.470051	0.328999	0.026292	0	0	0.034645	13.9255	0.021897	2.07738	0.035967	Y	94.62	0	0	0	0	1	0	0
	GS_00771	Molecular Function: protein binding (GO:0005515)	IPR019781-WD40 repeat, subgroup IPR015943-WD40/YVTN repeat-like-containing domain IPR011046-WD40 repeat-like-containing domain IPR001680-WD40 repeat	-	sp|Q8YRI1|YY46_ANASP%%Uncharacterized WD repeat-containing protein alr3466 OS=Anabaena sp. (strain PCC 7120) GN=alr3466 PE=4 SV=1%%2e-283	-	Y	-	-	-	2.46612	4.77064	0.934356	0.537786	1.37164	4.07821	2.50722	1.10109	0.781584	0.956775	1.37211	1.21332	3.6087	4.21589	0.384347	1.01978	2.81647	2.98949	1.73878	0.828487	3.61838	0.736071	2.72492	1.80415	0.869179	1.29272	3.91229	0.702066	2.90298	1.28363	Y	99.83	0	0	0	0	1	0	0
	GS_00772	-	IPR009828-Protein of unknown function DUF1394	-	sp|Q17QT7|FA49A_BOVIN%%Protein FAM49A OS=Bos taurus GN=FAM49A PE=2 SV=1%%2.3e-151	-	Y	-	-	-	9.67197	13.1226	3.4481	5.39332	5.53802	6.44402	7.8468	6.35886	2.8476	2.193	4.75799	3.67197	9.79976	12.1242	3.12484	0.900913	6.47891	6.50943	10.1754	5.1768	11.3973	4.42071	5.99102	7.10283	2.5203	4.21498	10.962	2.01288	6.49417	7.67608	Y	99.28	1	0	0	0	1	0	0
	GS_00773	Cellular Component: nucleus (GO:0005634)	IPR007005-XAP5 protein	K13119-protein FAM50	bmy:Bm1_24610 XAP5 protein; K13119 protein FAM50%326%81.9018404907976%1e-151	-	-	-	-	-	2.63751	1.39968	1.12497	1.03471	0.849163	2.19401	2.74116	1.56261	1.18708	1.33191	1.06304	1.49221	14.4916	12.4507	10.3096	4.30937	3.65327	4.15352	4.97333	0.59904	2.01859	1.07984	1.52159	2.15188	1.25949	1.27762	13.4711	7.30946	3.9034	2.78619	Y	100	0	0	0	0	1	0	0
	GS_00775	Cellular Component: intracellular (GO:0005622), Cellular Component: nucleus (GO:0005634), Molecular Function: DNA binding (GO:0003677), Molecular Function: protein binding (GO:0005515), Molecular Function: zinc ion binding (GO:0008270)	IPR019786-Zinc finger, PHD-type, conserved site IPR003347-Transcription factor jumonji/aspartyl beta-hydroxylase IPR001965-Zinc finger, PHD-type IPR013083-Zinc finger, RING/FYVE/PHD-type IPR003349-Transcription factor jumonji, JmjN IPR004198-Zinc finger, C5HC2-type IPR013637-PLU-1-like IPR013129-Transcription factor jumonji IPR011011-Zinc finger, FYVE/PHD-type IPR019787-Zinc finger, PHD-finger IP…	K11446-histone demethylase JARID1	bmy:Bm1_31510 jmjC domain containing protein; K11446 histone demethylase JARID1 [EC:1.14.11.-]%1419%49.753347427766%0.0	-	Y	Y	-	-	1.5558	2.52365	3.16728	0.183311	2.53742	3.52337	1.50936	2.85865	1.20599	1.03256	2.80256	2.49848	6.51321	10.0909	2.97627	0.797058	6.127	8.0009	4.23514	2.04641	2.03972	1.6753	3.0304	2.184	1.11928	2.65052	8.30205	1.88666	7.06395	3.14078	Y	99.61	0	0	0	0	1	0	1
	GS_00777	-	IPR001507-Zona pellucida sperm-binding protein	-	Y53H1B.1%CE22434 WBGene00013180 locus:cutl-10 cuticlin status:Confirmed UniProt:Q9U250_CAEEL protein_id:CAB60411.1%HMM_hit%1.5e-49	-	-	Y	-	-	4.96007	4.96661	0.917337	2.372	2.3159	9.32102	0.651587	0.879279	0.450321	0.2283	0.402231	1.06121	0.470834	0.861764	0.704099	0.025025	1.17038	1.93515	1.32323	0.54819	4.96334	1.64467	5.81846	0.765433	0.33931	0.731718	0.666299	0.364562	1.55276	0.935709	Y	98.39	1	1	0	0	0	0	0
	GS_00778	-	-	-	Hypothetical protein	-	-	-	-	Y	1.47901	1.49287	0.930101	0.026503	3.12031	1.00406	1.76179	1.65611	0.796991	0.841204	1.29027	1.15236	2.99847	4.1335	0.84621	0.195198	1.66099	2.32807	1.8225	0.915304	1.48594	0.478302	2.06219	1.70895	0.819098	1.22131	3.56598	0.520704	1.99453	1.3689	Y	98.43	0	0	0	0	1	0	0
	GS_00779	Molecular Function: GTP binding (GO:0005525), Molecular Function: GTPase activity (GO:0003924)	IPR009000-Translation elongation/initiation factor/Ribosomal, beta-barrel IPR000795-Protein synthesis factor, GTP-binding IPR004161-Translation elongation factor EFTu/EF1A, domain 2	-	bmy:Bm1_52050 Elongation factor Tu GTP binding domain containing protein%261%60.1532567049808%1e-90	-	Y	-	-	-	0.317169	0.852106	0.242524	0.02319	0.928597	0	1.08113	0.159145	0.215706	0.486913	0.893267	0.315706	0.772334	1.90939	13.7445	13.4098	0.862021	0.59757	0.686118	0.084337	0.584637	0.132857	0.464299	0.620139	0.351309	0.604486	1.34086	13.5771	0.729796	0.385227	Y	93.95	0	0	0	1	0	0	0
	GS_00781	Molecular Function: structural constituent of cuticle (GO:0042302)	IPR002486-Nematode cuticle collagen, N-terminal IPR008160-Collagen triple helix repeat	-	bmy:Bm1_42935 cutical collagen 6%323%53.8699690402477%4e-76	-	-	Y	-	-	0.324959	0.020174	0	0	0	0	0	0	0	0	0	0	0.824993	2.22535	0	0	0	0.168629	0	0	0.172566	0	0	0	0	0	1.52517	0	0.084315	0	Y	95.73	0	0	0	0	1	0	0
	GS_00782	Biological Process: GTP catabolic process (GO:0006184), Biological Process: protein transport (GO:0015031), Biological Process: signal transduction (GO:0007165), Biological Process: small GTPase mediated signal transduction (GO:0007264), Cellular Component: intracellular (GO:0005622), Cellular Component: membrane (GO:0016020), Molecular Function: GTP binding (GO:0005525), Molecular Function: GTPa…	IPR001806-Ras GTPase IPR020849-Ras small GTPase IPR013753-Ras IPR003579-Ras small GTPase, Rab type IPR003577-Ras small GTPase, Ras type	K07208-Ras homolog enriched in brain	GTPase%rheb_1 %112%57.1428571428571%4e-37	-	Y	-	Y	-	7.61872	9.27037	3.3613	1.22355	16.6678	6.19477	4.16328	2.93325	4.59215	6.04663	11.6987	3.18181	11.8246	27.0269	16.6028	4.54085	14.2153	7.09062	8.46518	6.73083	8.44455	2.29242	11.4313	3.54827	5.31939	7.44023	19.4257	10.5718	10.653	7.59801	Y	97.86	0	0	0	0	0	0	0
	GS_00783	Biological Process: G-protein coupled receptor protein signaling pathway (GO:0007186), Cellular Component: integral to membrane (GO:0016021)	IPR017452-GPCR, rhodopsin-like superfamily IPR000276-GPCR, rhodopsin-like, 7TM IPR019427-7TM GPCR, serpentine receptor class w (Srw)	-	GPCR%Class A%P35414%Apelin receptor%Apelin receptor%apelin%APJ%23796%332%21.6867469879518%3e-06	-	-	Y	-	-	1.35214	1.62159	0.216995	0.281592	0	0	0	0.161135	0.011906	0	0.014801	0	0	0.115852	0.371428	0.138891	0	0	0.017357	0	1.48687	0.249294	0	0.080567	0.005953	0.0074	0.057926	0.255159	0	0.008679	Y	94.73	1	0	0	0	0	0	0
	GS_00784	-	-	-	W06A11.1%CE36330 WBGene00021052 status:Partially_confirmed UniProt:Q23183_CAEEL protein_id:AAA82412.2%HMM_hit%8.8e-45	-	-	-	-	-	0.189188	0.564868	0.776928	0.187728	0.685819	1.57158	1.67589	0.503297	0	0	0	0.141253	0.131132	0.599704	0.098509	0	0	0	0	0	0.377028	0.482328	1.1287	1.08959	0	0.070626	0.365418	0.049255	0	0	Y	90.02	0	1	0	0	0	0	0
	GS_00785	Biological Process: protein phosphorylation (GO:0006468), Molecular Function: ATP binding (GO:0005524), Molecular Function: protein kinase activity (GO:0004672), Molecular Function: protein serine/threonine kinase activity (GO:0004674), Molecular Function: transferase activity, transferring phosphorus-containing groups (GO:0016772)	IPR002290-Serine/threonine-protein kinase domain IPR020635-Tyrosine-protein kinase, catalytic domain IPR017442-Serine/threonine-protein kinase-like domain IPR000719-Protein kinase, catalytic domain IPR011009-Protein kinase-like domain IPR008271-Serine/threonine-protein kinase, active site IPR020636-Calcium/calmodulin-dependent protein kinase-like IPR017441-Protein kinase, ATP binding site	K07359-calcium/calmodulin-dependent protein kinase kinase	ks-sarfari_kinase%uniprot_sprot Q96RR4) Calcium/calmodulin-dependent protein kinase kinase 2 (EC 2.7.1.37) (Calcium/calmodulin-dependent protein kinase kinase beta) (CaM-kinase kinase beta) (CaM-KK beta) (CaMKK beta)... at 98%Other%CAMKK%Meta%9606%hCAMKK2_614%288%56.5972222222222%1e-90	-	Y	-	-	-	0.494115	0.545655	0.096159	0.073987	0.30543	0.018307	0.009252	0.099466	0.079139	0	0.017413	0.007847	8.01761	12.46	0.083975	0.066317	0.129532	0.956113	0.176634	0.016123	0.519885	0.085073	0.161869	0.054359	0.039569	0.01263	10.2388	0.075146	0.542823	0.096379	Y	99.87	0	0	0	0	1	0	0
	GS_00787	Molecular Function: protein binding (GO:0005515)	IPR016060-Complement control module IPR007110-Immunoglobulin-like IPR000436-Sushi/SCR/CCP	-	Channels and Transporters%gnl|TC-DB|Q6INM0%1%Channel/pores%1.C.%pore-forming toxins (proteins and peptides)%NULL%NULL%NULL%NULL%MGC82368 protein OS=Xenopus laevis GN=c7 PE=2 SV=1%120%27.5%1.00E-08	-	Y	Y	-	-	0.151351	0.138335	0.571846	0.386499	0.004475	0.005633	0.009252	0.089519	0	0.003789	0.003483	0.048895	0.074342	0.083017	0.053292	0.056307	0	0.049115	0.204202	0	0.144843	0.479173	0.005054	0.049386	0.001895	0.026189	0.07868	0.054799	0.024558	0.102101	Y	94.46	1	0	0	0	0	0	0
	GS_00789	Molecular Function: ATP binding (GO:0005524), Molecular Function: protein binding (GO:0005515)	IPR000048-IQ motif, EF-hand binding site IPR003959-ATPase, AAA-type, core	-	sp|O28972|Y1297_ARCFU%%Cell division cycle protein 48 homolog AF_1297 OS=Archaeoglobus fulgidus GN=AF_1297 PE=3 SV=1%%3.2e-150	-	-	-	-	-	1.76835	1.5774	0.231462	0.009939	0.115236	0.250664	0.011895	0.018899	0.013307	0.089046	0.048755	0.282505	39.0028	22.1271	0.014534	0	0.450498	5.86601	0.047987	0.069454	1.67288	0.1207	0.18295	0.015397	0.051176	0.16563	30.565	0.007267	3.15826	0.058721	Y	100	0	0	0	0	1	0	0
	GS_00790	Molecular Function: gamma-glutamyltransferase activity (GO:0003840)	IPR000101-Gamma-glutamyltranspeptidase	-	Peptidase%MER006124 - gamma-glutamyltransferase {nematode } (Caenorhabditis elegans) [T03.009]#T03#%51%62.7450980392157%9e-14	-	-	-	-	-	0.470745	0.45055	0.719063	1.14072	1.35821	0.463305	2.27725	1.72772	1.74246	1.98839	2.04337	3.0321	0	0	0	0	0	0.153895	0	0	0.460647	0.929894	0.910759	2.00249	1.86542	2.53774	0	0	0.076947	0	Y	61.03	0	1	1	0	0	0	0
	GS_00792	Biological Process: transmembrane transport (GO:0055085), Biological Process: transport (GO:0006810), Cellular Component: integral to membrane (GO:0016021), Molecular Function: ATP binding (GO:0005524), Molecular Function: ATPase activity (GO:0016887), Molecular Function: ATPase activity, coupled to transmembrane movement of substances (GO:0042626), Molecular Function: nucleoside-triphosphatase a…	IPR017940-ABC transporter, integral membrane type 1 IPR011527-ABC transporter, transmembrane domain, type 1 IPR001140-ABC transporter, transmembrane domain IPR003439-ABC transporter-like IPR003593-ATPase, AAA+ type, core IPR017871-ABC transporter, conserved site	K02021-putative ABC transport system ATP-binding protein	Channels and Transporters%gnl|TC-DB|Q03519%3%Primary active transporters%3.A.%P-P-bond-hydrolysis-driven transporters%3.A.1% ATP-binding Cassette (ABC) Superfamily.%3.A.1.209.1% ATP-binding Cassette (ABC) Superfamily.%Antigen peptide transporter 2 (APT2) (Peptide transporter TAP2) (Peptide transporter PSF2) (Peptide supply factor 2) (PSF-2) (Peptide transporter involved IN antigen processing 2) -…	-	-	Y	-	-	0.535292	1.06729	0.376125	0.032024	2.60343	0.763256	1.64945	0.580881	0.208702	0.331556	1.16403	0.365808	0.567892	0.881589	0.450559	0.09885	0.37828	0.56319	0.39513	0.213323	0.801292	0.204075	1.68334	1.11517	0.270129	0.76492	0.724741	0.274704	0.470735	0.304227	Y	96.21	0	0	0	0	0	0	0
	GS_00793	Biological Process: proteolysis (GO:0006508), Molecular Function: catalytic activity (GO:0003824), Molecular Function: serine-type endopeptidase activity (GO:0004252)	IPR009003-Peptidase cysteine/serine, trypsin-like IPR001254-Peptidase S1/S6, chymotrypsin/Hap	-	Peptidase%MER217206 - subfamily S1A unassigned peptidases (Brugia malayi) [S01.UPA]#S01A#%142%36.6197183098592%5e-18	-	Y	-	-	-	0.016693	0	0.039144	2.06501	0.033564	0.085902	0.060797	0.090514	0.032216	0.043576	0.013059	0.018109	0.107383	0	0.024224	0.018769	0.488326	0.199736	65.222	64.142	0.008347	1.05208	0.059733	0.075656	0.037896	0.015584	0.053692	0.021496	0.344031	64.682	Y	97.11	0	0	0	0	0	1	0
	GS_00794	-	-	-	C17G1.5%CE31416 WBGene00007652 status:Confirmed UniProt:Q93241_CAEEL protein_id:CAB01673.2%HMM_hit%1.5e-82	-	-	-	-	-	1.38998	2.64374	0.877342	0.099385	0.39829	0.798462	0.323811	0.501308	0.124661	0.063469	0.377854	0.120729	9.98871	7.55763	0.579751	0.09885	0.255626	0.906997	0.366542	0.527106	2.01686	0.488364	0.598376	0.41256	0.094065	0.249291	8.77317	0.339301	0.581312	0.446824	Y	88.55	0	0	0	0	1	0	0
	GS_00796	Molecular Function: nucleic acid binding (GO:0003676), Molecular Function: nucleotide binding (GO:0000166), Molecular Function: RNA binding (GO:0003723)	IPR000504-RNA recognition motif domain IPR003954-RNA recognition motif domain, eukaryote IPR006515-Polyadenylate binding protein, human types 1, 2, 3, 4 IPR012677-Nucleotide-binding, alpha-beta plait	K13126-polyadenylate-binding protein	bmy:Bm1_16080 polyadenylate-binding protein 1; K13126 polyadenylate-binding protein%395%66.0759493670886%1e-160	-	Y	-	-	-	0.153576	0.123925	0	0.576436	0	0.019715	0	0	0.02031	0	0.025248	0.017506	1.68716	2.82753	10.8069	18.0258	0.115777	0.106417	3.04465	0.044649	0.138751	0.288218	0.009858	0	0.010155	0.021377	2.25734	14.4164	0.111097	1.54465	Y	99.64	0	0	0	1	0	0	0
	GS_00797	Molecular Function: structural constituent of cuticle (GO:0042302)	IPR002486-Nematode cuticle collagen, N-terminal	-	bmy:Bm1_39050 Nematode cuticle collagen N-terminal domain containing protein%113%66.3716814159292%2e-41	Y	-	-	-	-	0.02337	0	0	0	0.023495	0	0	0	0	0	0	0	0	0	0	0	0.024072	0	0	0	0.011685	0	0.011747	0	0	0	0	0	0.012036	0	Y	54.04	0	0	0	0	0	0	0
	GS_00798	-	IPR008042-Retrotransposon, Pao	-	bmy:Bm1_06305 RNase H and integrase-like protein%98%41.8367346938776%2e-09	-	-	-	-	-	0	0	0	0	0	0	0	0	0	0	0	0	0	0	0.041988	1.72675	0.029804	0	0.026546	0	0	0	0	0	0	0	0	0.884369	0.014902	0.013273	Y	99.48	0	0	0	0	0	0	0
	GS_00799	Biological Process: intracellular protein transport (GO:0006886), Biological Process: vesicle-mediated transport (GO:0016192), Cellular Component: clathrin adaptor complex (GO:0030131), Cellular Component: membrane coat (GO:0030117), Molecular Function: binding (GO:0005488)	IPR008152-Clathrin adaptor, alpha/beta/gamma-adaptin, appendage, Ig-like subdomain IPR015151-Clathrin adaptor, beta-adaptin, appendage, C-terminal subdomain IPR009028-Clathrin/coatomer adaptor, adaptin-like, appendage, C-terminal subdomain IPR002553-Clathrin/coatomer adaptor, adaptin-like, N-terminal IPR016024-Armadillo-type fold IPR011989-Armadillo-like helical IPR013037-Clathrin adaptor, beta-a…	K12392-AP-1 complex subunit beta-1	bta:100336833 AP-2 complex subunit beta-like%583%84.5626072041166%0.0	-	Y	-	Y	-	5.85148	6.96959	5.52359	2.18427	6.54605	6.80875	21.5195	7.0034	3.99056	3.73616	9.76325	5.04405	6.33871	6.3669	4.75428	2.87541	10.0691	15.9412	9.75267	8.62097	6.41054	3.85393	6.6774	14.2615	3.86336	7.40365	6.3528	3.81485	13.0052	9.18682	Y	99.93	0	0	0	0	0	0	0
	GS_00802	Molecular Function: protein binding (GO:0005515)	IPR013783-Immunoglobulin-like fold IPR003598-Immunoglobulin subtype 2 IPR013098-Immunoglobulin I-set IPR007110-Immunoglobulin-like IPR003599-Immunoglobulin subtype	-	bmy:Bm1_42725 Immunoglobulin I-set domain containing protein%104%46.1538461538462%6e-21	-	Y	Y	-	-	0	0	0	0.062944	0	0	0	0	0	0.007578	0	0	0.024781	0.009912	3.18136	2.47626	0	0	0	0.039688	0	0.031472	0	0	0.003789	0	0.017347	2.82881	0	0.019844	Y	94.08	0	0	0	1	0	0	0
	GS_00803	-	IPR006954-Protein of unknown function DUF644	-	W02B8.4%CE37935 WBGene00012200 status:Predicted UniProt:Q9XVH2_CAEEL protein_id:CAB03460.2%HMM_hit%4.9e-90	-	Y	Y	-	-	0	0	0.029784	0	0	0	0	0	0	0	0.030472	0	0	0	0	1.11613	0.020633	0	0.071471	0	0	0.014892	0	0	0	0.015236	0	0.558066	0.010317	0.035735	Y	98.6	0	0	0	0	0	0	0
	GS_00804	Cellular Component: intracellular (GO:0005622), Molecular Function: GTP binding (GO:0005525)	IPR023179-GTP-binding protein, orthogonal bundle domain IPR002917-GTP-binding domain, HSR1-related	-	GTPase%nst_1 %296%25.6756756756757%5e-12	-	-	-	-	-	0.701109	0.361208	0.255289	0.188832	0.25956	0.373179	1.34282	0.287456	0.093146	0.10515	0.70434	0.187733	2.49047	2.14295	0.337515	0.138891	0.862021	1.35395	0.361437	0.083097	0.531159	0.22206	0.316369	0.81514	0.099148	0.446037	2.31671	0.238203	1.10798	0.222267	Y	97.33	0	0	0	0	1	0	0
	GS_00808	Biological Process: intracellular signal transduction (GO:0035556), Biological Process: multicellular organismal development (GO:0007275), Cellular Component: intracellular (GO:0005622), Molecular Function: protein binding (GO:0005515), Molecular Function: signal transducer activity (GO:0004871)	IPR001478-PDZ/DHR/GLGF IPR001158-DIX IPR015506-Dishevelled-related protein IPR011991-Winged helix-turn-helix transcription repressor DNA-binding IPR000591-DEP domain	-	bmy:Bm1_47130 DIX domain containing protein%733%59.7544338335607%0.0	-	-	-	-	-	1.20635	1.58413	0.912231	0.119263	0.790986	1.09278	0.939712	0.572924	0.521756	0.359975	1.13791	0.782926	2.9644	2.49051	1.3	0.299053	1.86504	2.46559	1.85211	1.05669	1.39524	0.515747	0.941883	0.756318	0.440865	0.96042	2.72745	0.799526	2.16532	1.4544	Y	99.05	0	0	0	0	1	0	1
	GS_00809	-	-	-	Hypothetical protein	-	-	-	-	Y	0.215897	0.104712	0.215293	0.033128	0.256203	0.070411	0.051545	0.128311	0.146372	0.052102	0.502354	0.423154	1.97007	3.61123	0.544223	0.16767	0.563982	0.869342	0.50642	0.09922	0.160305	0.124211	0.163307	0.089928	0.099237	0.462754	2.79065	0.355947	0.716662	0.30282	Y	97.41	0	0	0	0	1	0	0
	GS_00810	-	IPR016196-Major facilitator superfamily domain, general substrate transporter	-	Channels and Transporters%gnl|TC-DB|O15374%2%Electorchemical potential-driven transporters%2.A.%"Porters (uniporters, symporters, antiporters)"%2.A.1% Major Facilitator Superfamily (MFS).%2.A.1.13.7% Major Facilitator Superfamily (MFS).%2.A.1.13.7 Monocarboxylate transporter 5%82%34.14634146%2.00E-06	-	-	Y	-	-	0.579806	0.171958	0.46888	0.016564	0.596316	0.167578	0.154636	0.321275	0.135166	0.239667	0.360441	0.133405	1.83687	2.49918	0.833291	0.372878	0.835656	0.528809	0.3645	0.421685	0.375882	0.242722	0.381947	0.237956	0.187417	0.246923	2.16803	0.603085	0.682232	0.393092	Y	99.85	0	0	0	0	1	0	0
	GS_00812	-	IPR006553-Leucine-rich repeat, cysteine-containing subtype	-	bmy:Bm1_51025 F-box domain containing protein%153%66.0130718954248%1e-56	-	Y	-	-	-	5.40856	7.4797	18.8003	7.18999	0.193551	0.671722	0.387251	0.607737	0	0	0.063556	0.112278	0	0.004337	0.08559	0.008759	0.022926	0.162081	0.102101	0.033487	6.44413	12.9951	0.432636	0.497494	0	0.087917	0.002168	0.047174	0.092503	0.067794	Y	100	1	0	0	0	0	0	0
	GS_00813	-	IPR010314-E3 ubiquitin ligase, domain of unknown function DUF913	K10592-E3 ubiquitin-protein ligase HUWE1	bmy:Bm1_31585 WWE domain containing protein%733%48.2946793997271%0.0	-	Y	-	-	-	1.32209	0.498583	1.56917	0.213127	5.17665	1.59411	2.58123	1.49497	0.59039	0.386499	3.75416	2.22865	11.2205	11.3516	9.10322	5.33416	5.32229	3.19414	4.10241	1.33451	0.910337	0.89115	3.38538	2.0381	0.488444	2.9914	11.2861	7.21869	4.25821	2.71846	Y	100	0	0	0	0	1	0	0
	GS_00815	-	-	-	M03F8.6%CE35343 WBGene00019765 status:Partially_confirmed UniProt:O16379_CAEEL protein_id:AAB65913.2%HMM_hit%2.6e-38	Y	-	-	-	-	0.205881	0.355444	0.220399	0.408585	0.041395	0	0.318524	0.166108	0	0	0.032213	0	1.72123	0.550761	1.61491	1.20497	0.700392	0.484605	2.41468	0	0.280663	0.314492	0.020698	0.242316	0	0.016107	1.136	1.40994	0.592499	1.20734	Y	100	0	0	0	0	0	0	0
	GS_00816	-	-	-	Channels and Transporters%gnl|TC-DB|Q86GJ0%1%Channel/pores%1.A.%alpha-type channels%1.A.1% Voltage-gated Ion Channel (VIC) Superfamily .%1.A.1.2.8% Voltage-gated Ion Channel (VIC) Superfamily .%MPS-1 - Caenorhabditis elegans.%187%36.89839572%8.00E-24	-	-	Y	-	-	0.343878	0.901099	0.393144	0.03092	0	0.019715	0.518097	0.02785	0	0	0	0.008451	0.838416	1.76318	0.045217	0	0	0.553367	0	0	0.622488	0.212032	0.009858	0.272974	0	0.004226	1.3008	0.022609	0.276683	0	Y	95.5	0	0	0	0	1	0	0
	GS_00817	-	IPR016090-Phospholipase A2	-	sp|Q9U256|PA2L_CAEEL%%Phospholipase A2-like protein Y52B11A.8 OS=Caenorhabditis elegans GN=Y52B11A.8 PE=1 SV=1%%1.2e-31	-	-	-	-	-	0.030048	0.103751	0.022976	0.385395	0.030207	0.264746	0	0	0.018909	0	0.047014	0	0.384102	1.62007	21.0632	16.737	0.27282	0	1.12107	0.028526	0.066899	0.204185	0.147477	0	0.009455	0.023507	1.00208	18.9001	0.13641	0.574796	Y	77.15	0	0	0	1	0	0	0
	GS_00819	-	-	-	Hypothetical protein	-	-	-	-	Y	0.573129	0.438061	0.041697	0	0	0.02394	0	0	0	0	0	0.010262	0.197214	0.180902	0.108199	0.042543	0.314087	2.79303	0.042882	0	0.505595	0.020849	0.01197	0	0	0.005131	0.189058	0.075371	1.55356	0.021441	Y	93.13	0	0	0	0	0	0	0
	GS_00820	-	-	-	Hypothetical protein	-	Y	-	-	Y	0.03116	0	0.023827	0	0	0	0	0	0.117658	0.04926	0	0	0	0.017347	0	0	0	0	0	0	0.01558	0.011913	0	0	0.083459	0	0.008673	0	0	0	Y	85.15	0	0	1	0	0	0	0
	GS_00823	-	-	-	Hypothetical protein	-	-	Y	-	Y	0	0	0	0.060736	0	0	0	0	0	0	0	0	0	0	1.28869	2.12215	0.020633	0	0.018378	0.068214	0	0.030368	0	0	0	0	0	1.70542	0.010317	0.043296	Y	98.72	0	0	0	1	0	0	0
	GS_00824	Molecular Function: DNA binding (GO:0003677)	IPR006578-MADF domain IPR004210-BESS motif	-	sp|P05552|ADF1_DROME%%Transcription factor Adf-1 OS=Drosophila melanogaster GN=Adf1 PE=1 SV=2%%2.3e-35	-	Y	-	-	-	0.4496	1.03079	1.13178	0.106011	1.90642	1.57158	0.884202	0.576902	0.91745	0.651744	1.79785	1.53627	6.12291	6.43133	4.61701	4.18799	1.26437	2.4967	1.66629	0.575476	0.740194	0.618895	1.739	0.730552	0.784597	1.66706	6.27712	4.4025	1.88054	1.12088	Y	99.63	0	0	0	1	1	0	0
	GS_00825	Biological Process: transmembrane transport (GO:0055085), Biological Process: transport (GO:0006810), Cellular Component: membrane (GO:0016020)	IPR004841-Amino acid permease domain	K14429-solute carrier family 12 (potassium/chloride transporters), member 9	Channels and Transporters%gnl|TC-DB|P55018%2%Electorchemical potential-driven transporters%2.A.%"Porters (uniporters, symporters, antiporters)"%2.A.3% Amino Acid-Polyamine-Organocation (APC) Family.%2.A.30.4.1% Amino Acid-Polyamine-Organocation (APC) Family.; Cation-Chloride Cotransporter (CCC) Family.%THIAZIDE-SENSITIVE SODIUM-CHLORIDE COTRANSPORTER (NA-CL SYMPORTER) - Rattus norvegicus (Rat).%8…	-	Y	Y	Y	-	1.92638	3.44012	2.94858	0.198771	9.30387	3.11358	3.99146	3.15307	2.46241	2.21669	8.62359	4.17782	6.46468	8.78987	0.836521	0.644403	2.69381	2.8536	1.97361	0.422925	2.68325	1.57368	6.20873	3.57227	2.33955	6.40071	7.62728	0.740462	2.77371	1.19827	Y	99.85	0	0	0	0	0	0	0
	GS_00827	-	IPR003677-Domain of unknown function DUF148	-	C28C12.4%CE04111 WBGene00016180 status:Partially_confirmed UniProt:Q18280_CAEEL protein_id:AAB37547.1%HMM_hit%1.7e-30	-	-	-	-	-	48.0716	25.3441	12.6683	58.4994	11.9957	275.875	153.057	72.6847	2.54925	20.5072	3.46946	2.01194	2.13631	1.94656	2.65167	1.34261	2.72247	2.0694	0.27363	0.047129	36.7079	35.5838	143.935	112.871	11.5282	2.7407	2.04143	1.99714	2.39593	0.16038	Y	98.47	0	0	0	0	0	0	0
	GS_00828	-	-	-	bmy:Bm1_27765 CG31756-PA%612%69.281045751634%0.0	-	Y	-	-	-	0.839106	4.18368	2.58778	0.04638	3.04535	2.90939	1.06263	1.81525	0.817301	1.32149	5.79404	2.02824	6.34491	8.46462	4.04049	1.27629	11.9216	5.36831	2.9793	2.47058	2.51139	1.31708	2.97737	1.43894	1.06939	3.91114	7.40476	2.65839	8.64494	2.72494	Y	100	0	0	0	0	1	0	1
	GS_00829	-	IPR003609-Apple-like IPR003014-PAN-1 domain	-	sp|Q10125|YSM5_CAEEL%%Uncharacterized protein F52C9.5 OS=Caenorhabditis elegans GN=F52C9.5 PE=2 SV=3%%3.7e-32	-	-	-	-	-	0	0	0	0	0	0	0	0	0	0	0	0	0	0	0.137267	0	0.027511	0	0	0	0	0	0	0	0	0	0	0.068633	0.013756	0	Y	75.34	0	0	0	0	0	0	0
	GS_00834	-	-	-	Hypothetical protein	-	-	-	-	Y	0.624321	0.244968	0	0.037546	0	0	0	0.016909	0.059529	0	0.014801	0.018713	6.38518	4.33422	2.55478	1.91569	0.038974	0.386374	1.04143	0.021084	0.434645	0.018773	0	0.008455	0.029765	0.016757	5.3597	2.23524	0.212674	0.531256	Y	52.89	0	0	0	0	1	0	0
	GS_00835	Biological Process: regulation of transcription, DNA-dependent (GO:0006355), Biological Process: transcription, DNA-dependent (GO:0006351), Molecular Function: DNA binding (GO:0003677), Molecular Function: DNA-directed RNA polymerase activity (GO:0003899), Molecular Function: zinc ion binding (GO:0008270)	IPR020789-RNA polymerases, subunit N, zinc binding site IPR012287-Homeodomain-related IPR000268-RNA polymerase, subunit N/RPB10 IPR023580-RNA polymerase subunit RPB10	K03007-DNA-directed RNA polymerases I, II, and III subunit RPABC5	bmy:Bm1_00170 DNA-directed RNA polymerase II 7.6 kDa polypeptide, putative; K03007 DNA-directed RNA Polymerase II subunit L%67%94.0298507462687%3e-30	-	-	-	Y	-	0.381715	0.746433	0.083394	0.695698	0.75966	0.552023	0.828691	0.529159	0.480436	0.092836	0.798368	0.059157	0.050594	1.14923	2.45466	0.367873	0.337014	0.870979	1.06389	0	0.564074	0.389546	0.655841	0.678925	0.286636	0.428763	0.59991	1.41126	0.603996	0.531945	Y	99.02	0	0	0	0	0	0	0
	GS_00836	Cellular Component: intracellular (GO:0005622), Molecular Function: nucleic acid binding (GO:0003676), Molecular Function: zinc ion binding (GO:0008270)	IPR015880-Zinc finger, C2H2-like IPR013087-Zinc finger, C2H2-type/integrase, DNA-binding IPR007087-Zinc finger, C2H2-type	-	bmy:Bm1_19910 Zinc finger, C2H2 type family protein%770%48.8311688311688%1e-172	-	-	-	-	-	0.23259	0.139296	0.102966	0	0.015663	0	0.018503	0.013925	0.006303	0	0	0.011469	1.90399	3.20916	0	0	0.132971	0.410932	0.276693	0.156271	0.185943	0.051483	0.007832	0.016214	0.003152	0.005735	2.55657	0	0.271952	0.216482	Y	99.16	0	0	0	0	1	0	0
	GS_00838	Biological Process: translation (GO:0006412), Cellular Component: intracellular (GO:0005622), Cellular Component: ribosome (GO:0005840), Molecular Function: structural constituent of ribosome (GO:0003735)	IPR000509-Ribosomal protein L36e	K02920-large subunit ribosomal protein L36e	bmy:Bm1_16700 60S ribosomal protein L36; K02920 large subunit ribosomal protein L36e%102%85.2941176470588%9e-44	-	-	-	Y	-	5.51428	5.44886	0.546318	5.52473	4.5244	2.47988	3.969	1.66406	0.605097	1.20781	2.88092	1.05698	1.45484	6.4431	18.4858	2.97802	4.45568	1.95315	2.50453	0.963674	5.48157	3.03552	3.50214	2.81653	0.906453	1.96895	3.94897	10.7319	3.20442	1.7341	Y	100	0	0	0	0	0	0	0
	GS_00839	-	-	-	F41H10.4%CE27162 WBGene00018317 status:Confirmed UniProt:Q20298_CAEEL protein_id:AAK29812.1%HMM_hit%1.4e-85	-	-	-	-	-	0.302701	0.42173	0.140409	0.196562	0.475487	0.791421	0.942356	0.148204	0.048324	0.052102	0.154972	0.107449	0.792984	1.12754	0.553912	0.206459	0.582323	0.381463	0.767798	0.204641	0.362216	0.168486	0.633454	0.54528	0.050213	0.13121	0.960263	0.380186	0.481893	0.48622	Y	88.34	0	0	0	0	1	0	0
	GS_00840	-	-	-	bmy:Bm1_37525 PAN domain containing protein%83%67.4698795180723%7e-26	-	Y	-	-	-	0.035612	0.060522	0	0.035337	0.354657	0.133781	0.035685	0	0	0.089994	0.272507	0.019317	0	0	0	0	0	0	0	0	0.048067	0.017669	0.244219	0.017843	0.044997	0.145912	0	0	0	0	Y	96.51	0	0	0	0	0	0	0
	GS_00843	-	IPR011735-Conserved hypothetical protein, HtrL	-	T11F9.12%CE18953 WBGene00011713 status:Partially_confirmed UniProt:Q22402_CAEEL protein_id:CAA98537.1%HMM_hit%8.6e-31	-	Y	-	-	-	2.88568	1.75416	4.56541	2.45151	5.3523	7.2284	10.0223	7.27891	6.50269	13.5398	16.4445	10.1104	0.40785	0.248431	0.24708	0.320325	0.08368	0.414206	0.052071	0.011162	2.31992	3.50846	6.29035	8.65059	10.0212	13.2774	0.32814	0.283703	0.248943	0.031617	Y	96.57	0	0	1	0	0	0	0
	GS_00844	Biological Process: transcription, DNA-dependent (GO:0006351), Molecular Function: DNA binding (GO:0003677), Molecular Function: DNA-directed RNA polymerase activity (GO:0003899), Molecular Function: ribonucleoside binding (GO:0032549)	IPR007641-RNA polymerase Rpb2, domain 7 IPR015712-DNA-directed RNA polymerase, subunit 2 IPR007120-DNA-directed RNA polymerase, subunit 2, domain 6	-	bmy:Bm1_28405 DNA-directed RNA polymerase, beta subunit family protein; K03002 DNA-directed RNA polymerase I subunit A2 [EC:2.7.7.6]%219%80.365296803653%1e-104	-	-	-	-	-	0.277105	0.434218	0.105519	0	0.199145	0.057737	0.4573	0.163124	0.261228	0.170514	0.289049	0.242061	0.42437	0.451636	0.558757	1.77805	0.142142	0.630314	0.198076	0.137668	0.355662	0.05276	0.128441	0.310212	0.215871	0.265555	0.438003	1.1684	0.386228	0.167872	Y	93.5	0	0	0	0	0	0	0
	GS_00846	Biological Process: metabolic process (GO:0008152), Biological Process: oxidation-reduction process (GO:0055114), Molecular Function: binding (GO:0005488), Molecular Function: oxidoreductase activity (GO:0016491)	IPR002198-Short-chain dehydrogenase/reductase SDR IPR002347-Glucose/ribitol dehydrogenase IPR016040-NAD(P)-binding domain	K11162-retinol dehydrogenase 14	bmy:Bm1_24195 oxidoreductase, short chain dehydrogenase/reductase family protein%332%61.4457831325301%1e-118	-	-	Y	-	-	5.40522	8.9572	5.67081	4.4856	4.20106	5.52305	7.73445	6.3887	3.65229	6.50323	3.54695	5.08328	36.7065	26.3826	6.53068	3.58739	7.08531	13.6835	11.3444	5.47818	7.18121	5.0782	4.86205	7.06157	5.07776	4.31512	31.5446	5.05903	10.3844	8.4113	Y	100	0	0	0	0	1	0	0
	GS_00850	-	-	-	W02H5.2%CE21247 WBGene00020957 status:Predicted UniProt:Q9N5C8_CAEEL protein_id:AAF60385.1%HMM_hit%2e-21	-	-	-	-	-	0.39507	0.817522	0.51313	0.156808	1.93215	0.599903	0.563034	0.034813	0.099449	0.100414	0.586805	0.299407	2.34385	2.73274	1.82323	0.975989	0.32555	0.812041	0.470685	0.307582	0.606296	0.334969	1.26603	0.298924	0.099931	0.443106	2.53829	1.39961	0.568796	0.389133	Y	100	0	0	0	0	1	0	0
	GS_00851	Biological Process: intracellular protein transport (GO:0006886), Biological Process: vesicle-mediated transport (GO:0016192), Cellular Component: membrane (GO:0016020), Molecular Function: protein binding (GO:0005515), Molecular Function: SNAP receptor activity (GO:0005484)	IPR000727-Target SNARE coiled-coil domain IPR010989-t-SNARE IPR006012-Syntaxin/epimorphin, conserved site	K08489-syntaxin 16	Channels and Transporters%gnl|TC-DB|Q16623%1%Channel/pores%1.F.%Vescile fusion pores%1.F.1%Vescile fusion pores%1.F.1.1.1% Synaptosomal Vesicle Fusion Pore (SVF-Pore) Family.%Syntaxin-1A - Homo sapiens (Human).%171%23.97660819%4.00E-09	-	-	Y	-	-	2.29252	2.3613	1.13518	0.788458	0.934191	2.04896	2.15169	2.0858	0.953868	0.702898	1.98765	1.35216	2.02479	2.61441	2.45304	0.541799	3.51686	4.27795	2.53925	2.64793	2.32691	0.961821	1.49158	2.11875	0.828383	1.66991	2.3196	1.49742	3.89741	2.59359	Y	99.79	0	0	0	0	0	1	1
	GS_00852	Biological Process: protein metabolic process (GO:0019538), Biological Process: proteolysis (GO:0006508), Cellular Component: cytoplasm (GO:0005737), Cellular Component: intracellular (GO:0005622), Molecular Function: aminopeptidase activity (GO:0004177), Molecular Function: manganese ion binding (GO:0030145), Molecular Function: metalloexopeptidase activity (GO:0008235)	IPR011356-Peptidase M17 IPR000819-Peptidase M17, leucyl aminopeptidase, C-terminal	K09611-probable aminopeptidase NPEPL1	Peptidase%MER089378 - leucyl aminopeptidase-1 {{Caenorhabditis}-type} (Caenorhabditis briggsae) [M17.006]#M17#%448%53.5714285714286%1e-136	-	Y	Y	-	-	6.65943	12.3819	2.31462	2.85126	4.38902	6.39051	2.63014	3.12223	2.53875	1.8624	5.18983	4.34925	8.43578	12.2456	5.05627	2.70524	6.6543	5.95278	6.91427	1.43869	9.52069	2.58294	5.38977	2.87619	2.20057	4.76954	10.3407	3.88076	6.30354	4.17648	Y	99.74	0	0	0	0	1	0	0
	GS_00853	-	IPR000408-Regulator of chromosome condensation, RCC1 IPR009091-Regulator of chromosome condensation/beta-lactamase-inhibitor protein II	-	sp|O95714|HERC2_HUMAN%%E3 ubiquitin-protein ligase HERC2 OS=Homo sapiens GN=HERC2 PE=1 SV=1%%2.7e-294	-	Y	-	Y	-	4.24116	9.99663	8.8032	0.659257	11.5303	6.52288	3.34384	13.8337	4.52422	2.8258	18.3529	13.3176	8.00625	9.24647	4.54434	3.03307	13.5058	13.1253	4.76811	5.74732	7.11889	4.73123	9.02658	8.58878	3.67501	15.8352	8.62636	3.78871	13.3155	5.25771	Y	99.57	0	0	0	0	0	0	0
	GS_00854	Biological Process: cell adhesion (GO:0007155), Cellular Component: integrin complex (GO:0008305)	IPR013649-Integrin alpha-2 IPR000413-Integrin alpha chain IPR013517-FG-GAP IPR013519-Integrin alpha beta-propellor IPR018184-Integrin alpha chain, C-terminal cytoplasmic region, conserved site	-	cel:F54G8.3 ina-1; INtegrin Alpha family member (ina-1)%832%48.1971153846154%0.0	-	Y	Y	Y	-	0.794591	2.39973	3.12303	0.025399	15.4102	2.96431	7.36174	5.25976	3.2524	3.57606	11.1275	7.22501	0.414045	1.14241	0.636273	0.245249	1.8467	1.35067	1.30893	2.01417	1.59716	1.57421	9.18727	6.31075	3.41423	9.17627	0.778228	0.440761	1.59868	1.66155	Y	96.47	0	0	0	0	0	0	0
	GS_00855	-	-	-	%gi|44885228|emb|CAE45725.1|%%PNUTSDm protein [Drosophila melanogaster]%%1.7e-39	-	-	-	-	-	0.781236	0.542773	1.25006	0.040858	0.914053	1.28993	1.48557	1.36268	0.621905	0.735106	1.39562	1.60871	1.39805	0.780606	2.80671	2.74653	1.58534	1.27209	0.692244	0.430367	0.662005	0.645461	1.10199	1.42412	0.678506	1.50217	1.08933	2.77662	1.42871	0.561305	Y	99.82	0	0	0	1	0	0	0
	GS_00857	Biological Process: metabolic process (GO:0008152), Molecular Function: catalytic activity (GO:0003824), Molecular Function: triose-phosphate isomerase activity (GO:0004807)	IPR000652-Triosephosphate isomerase IPR013785-Aldolase-type TIM barrel IPR020861-Triosephosphate isomerase, active site	K01803-triosephosphate isomerase (TIM)	bmy:Bm1_29130 triosephosphate isomerase; K01803 triosephosphate isomerase (TIM) [EC:5.3.1.1]%246%83.739837398374%1e-114	-	-	-	Y	-	33.0512	26.0272	15.0765	43.1753	16.0535	35.3224	28.9064	20.5815	5.05858	8.72275	21.286	16.1366	13.8122	14.2554	12.22	2.34863	17.4559	13.14	11.0984	11.7675	29.5392	29.1259	25.688	24.7439	6.89067	18.7113	14.0338	7.28431	15.298	11.4329	Y	100	0	0	0	0	0	0	0
	GS_00861	Biological Process: protein phosphorylation (GO:0006468), Molecular Function: ATP binding (GO:0005524), Molecular Function: protein kinase activity (GO:0004672), Molecular Function: transferase activity, transferring phosphorus-containing groups (GO:0016772)	IPR017442-Serine/threonine-protein kinase-like domain IPR011009-Protein kinase-like domain	-	ks-sarfari_kinase%Refseq mitogen-activated protein kinase 14 isoform 3 [Homo sapiens]... at 99%CMGC%MAPK%p38%9606%hp38a_549%141%24.822695035461%2e-08	-	Y	-	-	-	0.251509	1.60526	0.074885	0	2.63699	0	3.36499	0.187991	0	0	0.381336	0.03803	0.039236	0	0	0	0	0	0.064324	0	0.928386	0.037442	1.3185	1.77649	0	0.209683	0.019618	0	0	0.032162	Y	92.7	0	0	0	0	0	0	0
	GS_00862	Biological Process: proteolysis (GO:0006508), Molecular Function: metalloendopeptidase activity (GO:0004222)	IPR017861-Peptidase M22, glycoprotease, subgroup IPR000905-Peptidase M22, glycoprotease	K15900-tRNA threonylcarbamoyladenosine biosynthesis protein	Peptidase%MER181035 - Kae1 putative peptidase (Brugia malayi) [M22.003]#M22#%305%82.6229508196721%1e-154	-	Y	-	-	-	0.448487	1.41313	0.184659	0.05411	0.239421	0.680171	0.297377	0.490367	0.082641	0.102309	0.686927	0.374863	0.627779	0.943542	0.523229	0.037538	0.200603	0.225931	0.482937	0.09798	0.930809	0.119384	0.459796	0.393872	0.092475	0.530895	0.785661	0.280384	0.213267	0.290458	Y	99.01	0	0	0	0	0	0	0
	GS_00863	Biological Process: response to heat (GO:0009408)	IPR001436-Alpha crystallin/Heat shock protein IPR002068-Heat shock protein Hsp20 IPR008978-HSP20-like chaperone	K09545-heat shock 27kDa protein 6	bmy:Bm1_14535 Small heat shock protein OV25-1%137%45.2554744525547%3e-30	-	-	-	-	-	0.661046	1.32283	0	0	0	0	0	0	0.102951	0	0	0.011469	6.72178	6.25848	0.423105	0	0.104314	0.397835	0.019399	0	0.991938	0	0	0	0.051475	0.005735	6.49013	0.211553	0.251074	0.0097	Y	99.81	0	0	0	0	1	0	0
	GS_00866	-	-	-	Hypothetical protein	-	-	-	-	Y	0	0	0	0	0	0	0	0	0	0	0	0	0	0	1.73925	2.08586	0	0	0	0	0	0	0	0	0	0	0	1.91256	0	0	Y	99.42	0	0	0	1	0	0	0
	GS_00868	Biological Process: protein modification process (GO:0006464), Molecular Function: ATP binding (GO:0005524), Molecular Function: binding (GO:0005488), Molecular Function: catalytic activity (GO:0003824), Molecular Function: small protein activating enzyme activity (GO:0008641)	IPR000594-UBA/THIF-type NAD/FAD binding fold IPR023280-Ubiquitin-like 1 activating enzyme, catalytic cysteine domain IPR009036-Molybdenum cofactor biosynthesis, MoeB IPR018075-Ubiquitin-activating enzyme, E1 IPR016040-NAD(P)-binding domain IPR000011-Ubiquitin/SUMO-activating enzyme E1 IPR000127-Ubiquitin-activating enzyme repeat IPR019572-Ubiquitin-activating enzyme	-	bmy:Bm1_50525 ube1-prov protein; K03178 ubiquitin-activating enzyme E1 [EC:6.3.2.19]%789%69.5817490494296%0.0	-	Y	-	-	-	2.93019	6.61895	3.6268	0.134723	12.1367	8.06207	7.9142	6.06742	1.59118	2.4393	5.56855	2.47856	3.51164	4.85525	2.50633	1.35137	3.23487	5.14565	1.77043	1.44489	4.77457	1.88076	10.0994	6.99081	2.01524	4.02356	4.18344	1.92885	4.19026	1.60766	Y	99.35	0	1	0	0	0	0	0
	GS_00869	Biological Process: DNA replication (GO:0006260), Biological Process: DNA-dependent DNA replication initiation (GO:0006270), Cellular Component: nucleus (GO:0005634), Molecular Function: ATP binding (GO:0005524), Molecular Function: DNA binding (GO:0003677), Molecular Function: nucleoside-triphosphatase activity (GO:0017111), Molecular Function: nucleotide binding (GO:0000166)	IPR018525-Mini-chromosome maintenance, conserved site IPR001208-Mini-chromosome maintenance, DNA-dependent ATPase IPR016027-Nucleic acid-binding, OB-fold-like IPR012340-Nucleic acid-binding, OB-fold IPR003593-ATPase, AAA+ type, core IPR008050-Mini-chromosome maintenance complex protein 7	K02210-minichromosome maintenance protein 7 (cell division control protein 47)	bmy:Bm1_31460 replication licensing factor MCM7; K02210 minichromosome maintenance protein 7 (cell division control protein 47)%770%69.4805194805195%0.0	-	-	-	-	-	0.262638	0.228637	0.112327	0.09276	0.153275	0.149272	0.151993	0.149199	0.149173	0.017051	0.033955	0.15574	2.01137	4.28652	2.19304	0.644403	0.264796	1.20333	1.84394	0.132707	0.245637	0.102543	0.151273	0.150596	0.083112	0.094847	3.14894	1.41872	0.734062	0.988324	Y	99.51	0	0	0	0	1	0	0
	GS_00870	-	IPR019460-Autophagy-related protein 11	-	sp|Q8TDY2|RBCC1_HUMAN%%RB1-inducible coiled-coil protein 1 OS=Homo sapiens GN=RB1CC1 PE=1 SV=3%%1.4e-43	-	-	-	Y	-	2.57407	1.70613	2.1223	0.357788	1.74643	1.76732	1.79087	1.72474	1.33065	1.76861	1.94934	2.15984	2.78783	4.21961	2.99565	0.417924	3.03312	3.95542	2.45655	1.94347	2.1401	1.24004	1.75688	1.75781	1.54963	2.05459	3.50372	1.70679	3.49427	2.20001	Y	100	0	0	0	0	0	0	0
	GS_00871	Biological Process: potassium ion transport (GO:0006813), Cellular Component: membrane (GO:0016020), Molecular Function: inward rectifier potassium channel activity (GO:0005242)	IPR013521-Potassium channel, inwardly rectifying, Kir, conserved region 2 IPR013518-Potassium channel, inwardly rectifying, Kir, cytoplasmic IPR014756-Immunoglobulin E-set IPR001838-Potassium channel, inwardly rectifying, Kir-like	K05330-potassium inwardly-rectifying channel subfamily J, invertebrate	Channels and Transporters%gnl|TC-DB|P63252%1%Channel/pores%1.A.%alpha-type channels%1.A.2% Voltage-gated Ion Channel (VIC) Superfamily .%1.A.2.1.2%Inward Rectifier K+ Channel (IRK-C) Family.%Inward rectifier potassium channel 2 - Homo sapiens (Human).%246%39.83739837%1.00E-40	-	Y	Y	-	-	1.5825	1.8387	3.7587	0.347849	0.012307	0.274603	0.029077	0.461522	0	0	0	0.111674	0.256068	0.073724	0.035528	0.10886	0.087119	0.194824	1.60605	2.7025	1.7106	2.05327	0.143455	0.245299	0	0.055837	0.164896	0.072194	0.140972	2.15428	Y	77.2	0	0	0	0	0	1	0
	GS_00872	-	-	-	cel:C50F2.10 abf-2; AntiBacterial Factor related family member (abf-2)%83%56.6265060240964%2e-18	Y	-	-	-	-	37.8454	50.3415	2.72733	53.995	8.65274	115.883	26.7283	16.753	0.054627	0	0	0	0.040269	0.048323	0.125963	0	0	0	0.079639	0	44.0935	28.3612	62.2677	21.7407	0.027313	0	0.044296	0.062981	0	0.039819	Y	99.61	0	0	0	0	0	0	0
	GS_00873	-	-	-	%gi|149264121|ref|XP_001474878.1|%%PREDICTED: hypothetical protein [Mus musculus]%%9.8e-53	-	-	-	-	-	0.060095	0.686872	0.028082	0.019877	0.080553	0.076044	0	0.179039	0.012606	0.068206	0.047014	0.054328	0.233352	0.188337	0.668571	0.402908	0.123801	0.147346	0.055134	0.066973	0.373484	0.023979	0.078299	0.089519	0.040406	0.050671	0.210844	0.53574	0.135574	0.061054	Y	96.4	0	0	0	0	0	0	0
	GS_00875	-	IPR008075-Lipocalin-1 receptor IPR006876-LMBR1-like membrane protein	-	bmy:Bm1_09020 LMBR1-like conserved region family protein%311%67.2025723472669%1e-101	-	-	Y	-	-	0.471858	0.93088	0.232313	0.197667	0.067128	0.192926	0.022469	0.022877	0.107153	0.330608	0.616406	0.190751	1.21942	1.4943	1.42758	2.34988	1.73665	1.55368	0.29405	0.261693	0.701369	0.21499	0.130027	0.022673	0.21888	0.403579	1.35686	1.88873	1.64517	0.277872	Y	77.61	0	0	0	1	1	0	1
	GS_00876	-	-	-	Hypothetical protein	-	-	-	-	Y	0.13577	0.13161	0.103817	0.016564	0	0.042247	0	0.088525	0.032216	0.01421	0.093157	0.054932	0.141457	0.215596	0	0	0.034389	0.024558	0	0	0.13369	0.060191	0.021123	0.044262	0.023213	0.074045	0.178526	0	0.029473	0	Y	87.82	0	0	0	0	1	0	0
	GS_00879	-	-	-	M176.5%CE28947 WBGene00010944 status:Confirmed UniProt:Q21548_CAEEL protein_id:CAB01654.2%HMM_hit%4.9e-69	-	-	-	-	-	0.034499	0.16043	0.139558	0.051901	0.40724	0.187294	0.761286	0.016909	0	0	0	0	0.599901	0.905751	0	0	0.152458	0.163718	0	0	0.097465	0.09573	0.297267	0.389098	0	0	0.752826	0	0.158088	0	Y	86.33	0	0	0	0	1	0	0
	GS_00880	-	-	-	Hypothetical protein	-	-	Y	-	Y	0	0	0	0.036441	0	0.046471	0.088552	0	0	0	0	0.01992	0	0	21.0697	9.24687	0.229261	0	0.170508	0.661053	0	0.018221	0.023236	0.044276	0	0.00996	0	15.1583	0.11463	0.415781	Y	98.67	0	0	0	1	0	0	0
	GS_00882	Cellular Component: intracellular (GO:0005622), Molecular Function: zinc ion binding (GO:0008270)	IPR007087-Zinc finger, C2H2-type	-	bmy:Bm1_20795 Zinc finger, C2H2 type family protein%157%36.9426751592357%3e-16	-	-	-	-	-	3.34641	5.79374	0.945419	0.557663	3.45147	1.79267	1.88339	2.00921	1.16047	0.858255	3.07507	1.86405	8.3697	7.82775	2.31254	1.05732	3.7209	5.45181	2.67504	1.27746	4.57007	0.751541	2.62207	1.9463	1.00936	2.46956	8.09872	1.68493	4.58636	1.97625	Y	99.8	0	0	0	0	1	0	0
	GS_00884	Biological Process: transport (GO:0006810), Cellular Component: membrane (GO:0016020), Molecular Function: nucleoside:sodium symporter activity (GO:0005415)	IPR011657-Na dependent nucleoside transporter, C-terminal IPR002668-Na dependent nucleoside transporter IPR008276-Concentrative nucleoside transporter	K11536-pyrimidine nucleoside transport protein	Channels and Transporters%gnl|TC-DB|Q9UA35%2%Electorchemical potential-driven transporters%2.A.%"Porters (uniporters, symporters, antiporters)"%2.A.4% Cation Diffusion Facilitator (CDF) Family.%2.A.41.2.5% Cation Diffusion Facilitator (CDF) Family.; Concentrative Nucleoside Transporter (CNT) Family.%BROADLY SELECTIVE SODIUM/NUCLEOSIDE TRANSPORTER HFCNT - Eptatretus stoutii (Pacific hagfish).%407%…	-	-	Y	-	-	0.668836	0.660934	3.28727	3.02021	2.80481	1.61664	5.25631	3.08842	1.87972	2.06038	1.87969	2.6174	0	0.016727	0.872049	0.381637	0.037828	0.152258	0.02042	0	0.664885	3.15374	2.21073	4.17236	1.97005	2.24855	0.008364	0.626843	0.095043	0.01021	Y	99.54	0	1	1	0	0	0	0
	GS_00886	Biological Process: translation (GO:0006412), Cellular Component: intracellular (GO:0005622), Cellular Component: ribosome (GO:0005840), Molecular Function: structural constituent of ribosome (GO:0003735)	IPR022309-Ribosomal protein S8e/ribosomal biogenesis NSA2 IPR018283-Ribosomal protein S8e, conserved site IPR001047-Ribosomal protein S8e	K02995-small subunit ribosomal protein S8e	bmy:Bm1_11120 40S ribosomal protein S8; K02995 small subunit ribosomal protein S8e%208%95.1923076923077%1e-113	-	-	-	Y	-	64.5165	71.8881	39.0643	112.052	73.0996	114.317	71.5556	91.1874	31.8124	54.8184	79.4241	77.1095	69.4646	90.3861	138.028	58.5431	121.892	96.8293	128.08	54.6503	68.2023	75.5579	93.7081	81.3715	43.3154	78.2668	79.9254	98.2853	109.361	91.3654	Y	100	0	0	0	0	0	0	0
	GS_00887	Molecular Function: ATP binding (GO:0005524), Molecular Function: DNA binding (GO:0003677), Molecular Function: hydrolase activity (GO:0016787)	IPR014001-DEAD-like helicase IPR006935-UvrABC complex, subunit B	K12646-ATP-dependent RNA helicase DDX58	bmy:Bm1_10730 Type III restriction enzyme, res subunit family protein%203%51.2315270935961%1e-49	-	Y	-	-	-	0.184737	0.285316	1.80574	0.045276	1.43541	0.25348	1.0124	0.576902	1.59748	0.713318	2.67632	1.40589	0.74239	1.39952	2.76795	1.33135	2.83481	1.61753	1.2926	0.591599	0.235026	0.925508	0.844445	0.794653	1.1554	2.0411	1.07095	2.04965	2.22617	0.942098	Y	98.27	0	0	0	0	0	0	0
	GS_00889	Biological Process: proteolysis (GO:0006508), Molecular Function: ATP binding (GO:0005524), Molecular Function: ATP-dependent peptidase activity (GO:0004176), Molecular Function: nucleoside-triphosphatase activity (GO:0017111), Molecular Function: nucleotide binding (GO:0000166), Molecular Function: serine-type endopeptidase activity (GO:0004252)	IPR003111-Peptidase S16, lon N-terminal IPR015947-Pseudouridine synthase/archaeosine transglycosylase-like IPR008268-Peptidase S16, active site IPR003593-ATPase, AAA+ type, core IPR008269-Peptidase S16, Lon C-terminal IPR004815-Peptidase S16, ATP-dependent protease La IPR020568-Ribosomal protein S5 domain 2-type fold IPR003959-ATPase, AAA-type, core	K08675-Lon-like ATP-dependent protease	Peptidase%MER109518 - PIM1 peptidase (Brugia malayi) [S16.002]#S16#%257%78.988326848249%1e-115	-	-	Y	-	-	3.54784	3.63898	4.04462	2.80157	1.94222	2.3982	1.02694	3.166	2.11714	1.29401	4.17032	4.5883	5.40014	6.03607	3.44944	1.39516	10.1024	6.53235	7.73822	3.56696	3.59341	3.42309	2.17021	2.09647	1.70558	4.37931	5.7181	2.4223	8.31736	5.65259	Y	96.53	0	0	0	0	0	0	1
	GS_00891	Biological Process: transcription initiation, DNA-dependent (GO:0006352), Cellular Component: nucleus (GO:0005634), Molecular Function: DNA binding (GO:0003677), Molecular Function: transcription initiation factor activity (GO:0016986)	IPR004823-TATA box binding protein associated factor (TAF) IPR009072-Histone-fold	-	bmy:Bm1_55520 Transcription initiation factor TFIID subunit 6, putative%106%55.6603773584906%2e-25	-	-	-	-	-	0.509695	1.17297	0.43314	0.027607	0.569465	0.429508	0.437475	0.607737	0.177887	0.048312	1.32597	0.399612	1.52402	2.55122	1.88459	0.70071	0.87463	1.83364	1.32527	0.253011	0.841331	0.230373	0.499486	0.522606	0.1131	0.862791	2.03762	1.29265	1.35414	0.78914	Y	99.24	0	0	0	0	0	0	0
	GS_00892	-	-	-	Hypothetical protein	-	Y	-	-	Y	0.477422	0.562947	0.266351	0.366622	0.434091	0.011266	0.075336	0.023872	0.119058	0.037892	0.511931	0.205239	0.242645	0.504916	0.350434	0.091343	0.185701	0.463322	0.239937	0.019844	0.520184	0.316487	0.222679	0.049604	0.078475	0.358585	0.37378	0.220889	0.324512	0.12989	Y	98.71	0	0	0	0	0	0	0
	GS_00894	Biological Process: intracellular protein transport (GO:0006886), Biological Process: transport (GO:0006810), Biological Process: vesicle-mediated transport (GO:0016192), Cellular Component: clathrin adaptor complex (GO:0030131), Molecular Function: protein binding (GO:0005515)	IPR011012-Longin-like IPR022775-AP complex, mu/sigma subunit IPR008968-Clathrin adaptor, mu subunit, C-terminal	-	bmy:Bm1_44825 Probable coatomer delta subunit%517%74.6615087040619%0.0	-	Y	-	-	-	5.40411	6.30769	3.43533	1.30085	3.1673	3.80079	3.74695	2.64878	0.983283	1.80935	2.57707	2.92526	3.00363	3.22836	6.82782	2.31109	14.2463	8.49696	4.69255	6.38976	5.8559	2.36809	3.48405	3.19787	1.39631	2.75116	3.116	4.56946	11.3716	5.54116	Y	100	0	0	0	0	0	0	1
	GS_00895	Biological Process: GTP catabolic process (GO:0006184), Biological Process: protein transport (GO:0015031), Biological Process: signal transduction (GO:0007165), Biological Process: small GTPase mediated signal transduction (GO:0007264), Cellular Component: intracellular (GO:0005622), Cellular Component: membrane (GO:0016020), Molecular Function: GTP binding (GO:0005525), Molecular Function: GTPa…	IPR001806-Ras GTPase IPR020849-Ras small GTPase IPR013753-Ras IPR003579-Ras small GTPase, Rab type IPR003577-Ras small GTPase, Ras type	-	GTPase%rap_1 %166%29.5180722891566%2e-15	-	-	-	-	-	1.27424	3.06354	0.833943	0.200979	0.24054	1.11109	0.436153	0.36504	0.058129	0.023683	0.087063	0.010262	8.99851	7.07254	0.899502	0.40416	3.1317	3.86374	0.697349	0.1017	2.16889	0.517461	0.675814	0.400597	0.040906	0.048662	8.03553	0.651831	3.49772	0.399525	Y	99.92	0	0	0	0	1	0	1
	GS_00896	-	-	-	F54B11.10%CE05934 WBGene00010033 status:Partially_confirmed UniProt:Q20738_CAEEL protein_id:CAA94135.1%HMM_hit%2.1e-34	-	-	-	-	-	0	0	0	0	0	0	0	0	0	0	0	0	0	0	0	0.405411	0	0	0	0	0	0	0	0	0	0	0	0.202705	0	0	Y	57.87	0	0	0	0	0	0	0
	GS_00897	Molecular Function: protein binding (GO:0005515)	IPR019781-WD40 repeat, subgroup IPR015943-WD40/YVTN repeat-like-containing domain IPR017986-WD40-repeat-containing domain IPR019775-WD40 repeat, conserved site IPR019782-WD40 repeat 2 IPR011046-WD40 repeat-like-containing domain IPR001680-WD40 repeat	K14961-COMPASS component SWD1	sp|Q8YRI1|YY46_ANASP%%Uncharacterized WD repeat-containing protein alr3466 OS=Anabaena sp. (strain PCC 7120) GN=alr3466 PE=4 SV=1%%1.4e-276	-	Y	-	-	-	0.223687	0.541812	0.225505	0.00773	0.888321	0.274603	0.984649	0.429693	0.477634	0.137359	0.605959	0.408063	1.8916	2.43908	2.86807	1.79557	1.10962	1.03961	1.58869	0.39688	0.38275	0.116617	0.581462	0.707171	0.307497	0.507011	2.16534	2.33182	1.07462	0.992784	Y	91.35	0	0	0	1	1	0	0
	GS_00898	Biological Process: dephosphorylation (GO:0016311), Biological Process: protein dephosphorylation (GO:0006470), Molecular Function: phosphatase activity (GO:0016791), Molecular Function: protein tyrosine phosphatase activity (GO:0004725)	IPR000242-Protein-tyrosine phosphatase, receptor/non-receptor type IPR003595-Protein-tyrosine phosphatase, catalytic IPR016130-Protein-tyrosine phosphatase, active site IPR000387-Protein-tyrosine/Dual-specificity phosphatase	-	Phosphatase%cPTP%T27A3.5%status:Partially_confirmed%312%37.5%3e-53	-	Y	-	-	-	24.9651	25.6122	10.3664	5.95871	14.0655	17.3183	8.09395	15.0691	3.31753	2.22237	8.03156	12.0155	6.30361	7.19025	2.9682	1.61914	11.7588	11.8565	11.8335	13.2149	25.2886	8.16257	15.6919	11.5815	2.76995	10.0235	6.74693	2.29367	11.8076	12.5242	Y	100	1	1	0	0	0	0	0
	GS_00900	-	-	-	Hypothetical protein	-	-	-	-	Y	0.045628	0.039387	0	0	0	0.173211	0	0	0	0	0	0	0.255035	0.40765	0	0	0	0	0	0	0.042507	0	0.086606	0	0	0	0.331343	0	0	0	Y	72.02	0	0	0	0	1	0	0
	GS_00904	-	-	-	Hypothetical protein	-	-	-	-	Y	0.065659	0.508189	1.39898	0.281592	19.034	16.3368	34.8936	10.9422	4.66079	2.67897	8.78292	10.0289	0.162107	0.048323	0.032298	0	0	0.06385	0	0	0.286924	0.840287	17.6854	22.9179	3.66988	9.40593	0.105215	0.016149	0.031925	0	Y	99.02	0	1	0	0	0	0	0
	GS_00905	Biological Process: protein folding (GO:0006457), Molecular Function: heat shock protein binding (GO:0031072), Molecular Function: unfolded protein binding (GO:0051082)	IPR008971-HSP40/DnaJ peptide-binding IPR002939-Chaperone DnaJ, C-terminal IPR003095-Heat shock protein DnaJ IPR018253-Heat shock protein DnaJ, conserved site IPR001623-Heat shock protein DnaJ, N-terminal	K09510-DnaJ homolog subfamily B member 4	Channels and Transporters%gnl|TC-DB|P14906%3%Primary active transporters%3.A.%P-P-bond-hydrolysis-driven transporters%3.A.5% General Secretory Pathway (Sec) Family.%3.A.5.8.1% General Secretory Pathway (Sec) Family.%Translocation protein (NPL1 protein) - Saccharomyces cerevisiae (Baker's yeast).%71%38.02816901%2.00E-08	-	-	-	-	-	44.4815	34.9431	11.2123	22.5274	10.7449	21.8204	10.3302	19.3262	4.15514	3.84983	12.8444	15.8257	11.8803	8.2577	5.08372	2.1672	19.431	15.8937	14.335	11.388	39.7123	16.8698	16.2826	14.8282	4.00249	14.3351	10.069	3.62546	17.6624	12.8615	Y	84.52	1	0	0	0	0	0	0
	GS_00906	Biological Process: proteolysis (GO:0006508), Molecular Function: catalytic activity (GO:0003824), Molecular Function: serine-type endopeptidase activity (GO:0004252)	IPR009003-Peptidase cysteine/serine, trypsin-like IPR001254-Peptidase S1/S6, chymotrypsin/Hap	-	ZC581.6%CE15245 WBGene00006625 locus:try-7 status:Predicted UniProt:O01771_CAEEL protein_id:AAB54144.1%HMM_hit%7.3e-39	-	Y	-	-	-	0	0	0	0.036441	0	0	0	0	0.006303	0	0	0	0.056789	0.054519	0.826831	2.90419	0.012609	0	0.089849	0	0	0.018221	0	0	0.003152	0	0.055654	1.86551	0.006305	0.044924	Y	63.05	0	0	0	1	0	0	0
	GS_00910	Molecular Function: protein binding (GO:0005515)	IPR000095-PAK-box/P21-Rho-binding	-	bmy:Bm1_00080 MGC82645 protein%33%72.7272727272727%1e-07	-	-	-	-	-	0.044515	0.103751	0.091904	0	0.048108	0.030981	0.056832	0.04277	0	0	0.019154	0	0.044399	0.053899	0	0	0.025219	0.065487	0.043903	0.027285	0.074133	0.045952	0.039544	0.049801	0	0.009577	0.049149	0	0.045353	0.035594	Y	64.94	0	0	0	0	0	0	0
	GS_00911	Molecular Function: protein binding (GO:0005515), Molecular Function: zinc ion binding (GO:0008270)	IPR019786-Zinc finger, PHD-type, conserved site IPR001965-Zinc finger, PHD-type IPR013083-Zinc finger, RING/FYVE/PHD-type IPR018500-DDT domain, subgroup IPR018501-DDT domain superfamily IPR011011-Zinc finger, FYVE/PHD-type IPR004022-DDT domain IPR019787-Zinc finger, PHD-finger IPR001487-Bromodomain	-	bmy:Bm1_46290 Bromodomain containing protein%993%63.9476334340383%0.0	-	-	-	-	-	2.77884	2.4151	3.00815	0.266132	2.62133	3.0995	1.95212	1.49597	1.30614	0.948249	2.42035	2.45743	4.73313	6.00138	0.839751	0.374129	7.25611	8.14988	2.52393	2.62809	2.59697	1.63714	2.86041	1.72404	1.12719	2.43889	5.36725	0.60694	7.70299	2.57601	Y	97.59	0	0	0	0	1	0	1
	GS_00912	-	IPR012860-Protein of unknown function DUF1630	-	sp|Q8IWF6|F116A_HUMAN%%Protein FAM116A OS=Homo sapiens GN=FAM116A PE=2 SV=1%%3.9e-43	-	-	-	-	-	0.42623	1.05673	0	0.071778	0.035801	0	0.641013	0.064653	0	0	0.253353	0.058553	0.763041	1.9385	0.574906	0	0.444766	0.468233	0.066366	0.20092	0.741478	0.035889	0.017901	0.352833	0	0.155953	1.35077	0.287453	0.4565	0.133643	Y	99.35	0	0	0	0	1	0	0
	GS_00913	-	-	-	Hypothetical protein	-	Y	-	-	Y	0.113513	0.008646	0.016168	0	0	0	0	0	0	0	0	0	0	0	0	0.011261	0	0	0.028588	0	0.061079	0.008084	0	0	0	0	0	0.005631	0	0.014294	Y	57.29	0	0	0	0	0	0	0
	GS_00914	-	-	-	Hypothetical protein	-	-	-	-	Y	0	0.060522	0	0	0	0	0	0	0	0	0	0	0.097058	0.194532	0	0	0	0	0.064324	0	0.030261	0	0	0	0	0	0.145795	0	0	0.032162	Y	75.47	0	0	0	0	1	0	0
	GS_00915	-	-	-	C35A5.11%CE37879 WBGene00044024 status:Partially_confirmed UniProt:Q5FC61_CAEEL protein_id:CAI46564.1%HMM_hit%1.9e-11	Y	-	-	-	-	0	0	0	0	0	0	0	0	0	0	0	0	0	0.025401	0	0	0	0	0.124563	0.605242	0	0	0	0	0	0	0.0127	0	0	0.364902	Y	95.93	0	0	0	0	0	0	0
	GS_00916	Cellular Component: gap junction (GO:0005921)	IPR000990-Innexin	-	Channels and Transporters%gnl|TC-DB|Q03412%1%Channel/pores%1.A.%alpha-type channels%1.A.2% Voltage-gated Ion Channel (VIC) Superfamily .%1.A.25.1.2% Gap Junction-forming Innexin (Innexin) Family.;Inward Rectifier K+ Channel (IRK-C) Family.%Innexin unc-7 - Caenorhabditis elegans.%337%42.13649852%4.00E-73	-	-	Y	-	-	0.101271	0.162352	0.027231	0.363309	0	0.011266	0.054189	0.024866	0.010505	0.007578	0.071392	0.009658	1.27724	5.44876	2.59354	3.14569	0.245309	0.175178	0.948517	0.181076	0.131811	0.19527	0.005633	0.039528	0.009042	0.040525	3.363	2.86961	0.210244	0.564797	Y	83.95	0	0	0	0	1	0	0
	GS_00917	-	-	-	sp|Q688C0|RT24_CAEEL%%28S ribosomal protein S24, mitochondrial OS=Caenorhabditis elegans GN=F33D4.8 PE=3 SV=1%%1.4e-78	-	-	-	-	-	0.862476	0.391949	0.064673	0.357788	0.085028	0.1028	0.748069	0.205894	0.079839	0.069153	0.16542	0.170831	0.853904	1.45589	1.3759	0.138891	0.607541	0.338896	0.479874	0.256732	0.627213	0.21123	0.093914	0.476982	0.074496	0.168125	1.1549	0.757395	0.473219	0.368303	Y	99.05	0	0	0	0	0	0	0
	GS_00921	-	IPR005550-Kinetochore protein Ndc80	-	bmy:Bm1_15770 HEC/Ndc80p family protein; K11547 kinetochore protein NDC80%51%50.9803921568627%5e-08	-	-	-	-	-	0.196978	0.097027	0.021274	0	0.085028	0	0.133489	0.024866	0	0	0	0	0.182758	0.156741	0.442484	0.716977	0	0	0.025525	0	0.147003	0.010637	0.042514	0.079178	0	0	0.169749	0.57973	0	0.012763	Y	94.95	0	0	0	1	0	0	0
	GS_00922	Biological Process: oxidation-reduction process (GO:0055114), Molecular Function: thiol oxidase activity (GO:0016972)	IPR006863-Erv1/Alr IPR017905-ERV/ALR sulphydryl oxidase	-	bmy:Bm1_33230 Augmenter of liver regeneration%171%60.8187134502924%4e-57	-	-	-	-	-	0.084578	0	0.016168	0	0.021257	0	0.125559	0.13229	0.013307	0.071995	0	0	0.692829	0.716175	0.553912	0.023774	0.108899	0	0.233811	0	0.042289	0.008084	0.010629	0.128924	0.042651	0	0.704502	0.288843	0.054449	0.116905	Y	92.95	0	0	0	0	1	0	0
	GS_00926	Molecular Function: hydrolase activity (GO:0016787)	IPR000086-NUDIX hydrolase domain	K14397-cleavage and polyadenylation specificity factor subunit 5	bmy:Bm1_28410 Pre-mrna cleavage factor, identical; K14397 cleavage and polyadenylation specificity factor subunit 5%221%63.3484162895928%3e-77	-	Y	-	-	-	0.659933	0.605216	0.292731	0.187728	0.217046	0.882955	0.325133	0.327243	0.205201	0.401656	0.255095	0.028371	1.74498	2.99976	4.55242	3.68624	0.559397	1.15912	0.564618	0.152551	0.632575	0.24023	0.55	0.326188	0.303428	0.141733	2.37237	4.11933	0.85926	0.358584	Y	100	0	0	0	1	1	0	0
	GS_00929	Molecular Function: nucleic acid binding (GO:0003676), Molecular Function: nucleotide binding (GO:0000166)	IPR000504-RNA recognition motif domain IPR012677-Nucleotide-binding, alpha-beta plait	-	Y57G11C.9b%CE40537 WBGene00013307 status:Confirmed UniProt:Q9U202_CAEEL protein_id:CAB54458.2%HMM_hit%5.7e-210	-	-	-	-	-	1.94975	2.74653	2.39546	0.189937	2.50609	3.1685	1.37983	3.02078	1.50224	1.67672	3.0089	3.22648	7.60769	8.07618	10.0705	9.38576	7.74214	8.754	6.33229	2.34655	2.34814	1.2927	2.8373	2.20031	1.58948	3.11769	7.84193	9.72816	8.24807	4.33942	Y	99.57	0	0	0	1	1	0	1
	GS_00932	-	-	-	Hypothetical protein	-	-	-	-	Y	0.126867	0.060522	0	0.027607	0.085028	0.071819	0.033042	0	0.017509	0	0	0	0.182758	0.303569	1.20149	0.142645	0	0	0.565639	0	0.093695	0.013804	0.078424	0.016521	0.008754	0	0.243164	0.672067	0	0.282819	Y	88.85	0	0	0	0	0	0	0
	GS_00933	-	IPR017452-GPCR, rhodopsin-like superfamily IPR019427-7TM GPCR, serpentine receptor class w (Srw)	-	sp|P34488|YMJC_CAEEL%%Putative G-protein coupled receptor F59B2.13 OS=Caenorhabditis elegans GN=F59B2.13 PE=2 SV=4%%4.1e-91	-	-	Y	-	-	0	0	0	0	0	0	0	0	0	0	0	0	0	0.068148	0	0.07883	0	0.309427	0.016336	0	0	0	0	0	0	0	0.034074	0.039415	0.154713	0.008168	Y	83.81	0	0	0	0	0	0	0
	GS_00934	-	-	-	Hypothetical protein	-	-	-	-	Y	3.06485	3.61977	1.94275	0.559871	5.63424	4.43168	6.92162	2.62491	0.888036	2.32373	1.9685	0.912106	11.1111	10.996	3.37677	0.725736	5.4736	7.45735	2.40448	1.48334	3.34231	1.25131	5.03296	4.77326	1.60588	1.4403	11.0535	2.05125	6.46548	1.94391	Y	100	0	0	0	0	1	0	0
	GS_00937	-	IPR013057-Amino acid transporter, transmembrane	-	Channels and Transporters%gnl|TC-DB|Q9FKS8%2%Electorchemical potential-driven transporters%2.A.%"Porters (uniporters, symporters, antiporters)"%2.A.1% Major Facilitator Superfamily (MFS).%2.A.18.2.2% Amino Acid/Auxin Permease (AAAP) Family.; Major Facilitator Superfamily (MFS).%2.A.18.2.2 Lysine histidine transporter 1%379%22.16358839%3.00E-14	-	Y	Y	-	-	1.71271	1.47077	0.292731	0.315825	0.719383	0	0.216755	0.378965	0.423708	0.359975	8.72459	5.00541	0.072277	0.023542	9.10161	9.36825	0.240724	0	0.251168	0.489898	1.59174	0.304278	0.359692	0.29786	0.391841	6.865	0.04791	9.23493	0.120362	0.370533	Y	99.24	0	0	1	1	0	0	0
	GS_00938	Biological Process: ion transport (GO:0006811), Biological Process: transport (GO:0006810), Cellular Component: integral to membrane (GO:0016021), Cellular Component: membrane (GO:0016020), Cellular Component: postsynaptic membrane (GO:0045211), Molecular Function: extracellular ligand-gated ion channel activity (GO:0005230)	IPR018000-Neurotransmitter-gated ion-channel, conserved site IPR006201-Neurotransmitter-gated ion-channel IPR006028-Gamma-aminobutyric acid A receptor IPR006202-Neurotransmitter-gated ion-channel ligand-binding IPR006029-Neurotransmitter-gated ion-channel transmembrane domain	K05397-glycine receptor, invertebrate	Channels and Transporters%gnl|TC-DB|Q22741%1%Channel/pores%1.A.%alpha-type channels%1.A.9%" Neurotransmitter Receptor, Cys loop, Ligand-gated Ion Channel (LIC) Family."%1.A.9.6.4%" Neurotransmitter Receptor, Cys loop, Ligand-gated Ion Channel (LIC) Family."%Putative uncharacterized protein OS=Caenorhabditis elegans GN=lgc-40 PE=2 SV=2%282%37.58865248%3.00E-61	-	-	Y	-	-	1.90858	1.76473	3.11452	2.8612	0	0.019715	0	0.214846	0.01961	0	0.012189	0.016902	5.64588	1.19321	0.022609	0	0.064193	0.034381	0.007147	0.017363	1.83665	2.98786	0.009858	0.107423	0.009805	0.014545	3.41955	0.011304	0.049287	0.012255	Y	99.86	0	0	0	0	1	0	0
	GS_00939	-	-	-	Hypothetical protein	-	Y	-	-	Y	0.092368	0.026898	0	0.03092	0	0	0.146706	0.02785	0	0	0	0	0.083635	0.267017	0.897887	1.39516	0	0.045841	0.42576	0.034727	0.059633	0.01546	0	0.087278	0	0	0.175326	1.14653	0.022921	0.230244	Y	86.81	0	0	0	1	0	0	0
	GS_00941	-	IPR010480-Proteinase inhibitor I33, aspin	-	sp|Q19948|YPP4_CAEEL%%Uncharacterized protein F32A5.4 OS=Caenorhabditis elegans GN=F32A5.4 PE=1 SV=1%%3.5e-60	-	-	-	-	-	35.1056	19.536	14.1098	30.8426	1.83817	2.29258	11.6664	11.0119	0	0	0.257707	0.033804	2.20962	2.13242	7.86782	3.24078	14.1328	15.1177	0.300176	0.271615	27.3208	22.4762	2.06538	11.3392	0	0.145755	2.17102	5.5543	14.6253	0.285896	Y	78.89	1	0	0	0	0	0	1
	GS_00942	Biological Process: transcription, DNA-dependent (GO:0006351), Cellular Component: nucleus (GO:0005634), Molecular Function: DNA binding (GO:0003677), Molecular Function: transcription regulator activity (GO:0030528)	IPR017923-Transcription factor IIS, N-terminal	-	sp|Q80W00|PP1RA_MOUSE%%Serine/threonine-protein phosphatase 1 regulatory subunit 10 OS=Mus musculus GN=Ppp1r10 PE=1 SV=1%%1.6e-25	-	-	-	-	-	1.57583	2.66199	1.56151	0.799501	1.81356	2.35736	1.19876	1.39451	0.807496	1.42664	2.65977	1.74513	4.79301	4.84038	16.0279	12.2837	3.14202	2.09886	2.99258	0.853292	2.11891	1.18051	2.08546	1.29664	1.11707	2.20246	4.8167	14.1558	2.62044	1.92293	Y	96.09	0	0	0	1	1	0	0
	GS_00943	Biological Process: ethanol oxidation (GO:0006069), Biological Process: oxidation-reduction process (GO:0055114), Molecular Function: binding (GO:0005488), Molecular Function: oxidoreductase activity (GO:0016491), Molecular Function: S-(hydroxymethyl)glutathione dehydrogenase activity (GO:0051903), Molecular Function: zinc ion binding (GO:0008270)	IPR014183-Alcohol dehydrogenase class III/S-(hydroxymethyl)glutathione dehydrogenase IPR002328-Alcohol dehydrogenase, zinc-containing, conserved site IPR002085-Alcohol dehydrogenase superfamily, zinc-containing IPR016040-NAD(P)-binding domain IPR013149-Alcohol dehydrogenase, C-terminal IPR013154-Alcohol dehydrogenase GroES-like IPR011032-GroES-like	K00121-S-(hydroxymethyl)glutathione dehydrogenase / alcohol dehydrogenase	sp|P80467|ADHX_UROHA%%Alcohol dehydrogenase class-3 OS=Uromastyx hardwickii PE=1 SV=1%%4.8e-134	-	Y	Y	-	-	2.55516	2.55728	3.24727	2.22623	1.33248	3.49521	4.27959	3.83739	2.0324	2.48477	3.42245	4.17963	5.09245	6.37061	3.10546	0.563071	2.42902	3.18923	3.45203	2.23865	2.55622	2.73675	2.41384	4.05849	2.25859	3.80104	5.73153	1.83427	2.80912	2.84534	Y	94.3	0	0	0	0	1	0	0
	GS_00944	-	-	-	cel:C33G3.1 dyc-1; DYstrophin-like phenotype and CAPON related family member (dyc-1)%786%37.2773536895674%9e-93	-	-	-	-	-	0.991569	2.11249	1.239	0.247359	0.171175	0.116882	0.210147	0.419746	0.502847	0.064417	0.654714	0.359772	3.17503	2.0048	0.205093	0.274028	0.4654	0.864431	0.610563	1.51062	1.55203	0.74318	0.144029	0.314946	0.283632	0.507243	2.58991	0.23956	0.664915	1.06059	Y	100	0	0	0	0	1	0	0
	GS_00945	-	-	-	Hypothetical protein	-	Y	-	-	Y	0.014467	0	0	0.512387	0	0	0	0	0.009104	0	0	0	0.184823	0.174088	13.4231	17.6629	0.207481	0.042567	7.04292	0.383237	0.007234	0.256194	0	0	0.004552	0	0.179455	15.543	0.125024	3.71308	Y	100	0	0	0	1	0	0	0
	GS_00947	Biological Process: carbohydrate metabolic process (GO:0005975), Molecular Function: catalytic activity (GO:0003824), Molecular Function: cation binding (GO:0043169), Molecular Function: hydrolase activity, hydrolyzing O-glycosyl compounds (GO:0004553)	IPR001360-Glycoside hydrolase, family 1 IPR017853-Glycoside hydrolase, superfamily IPR013781-Glycoside hydrolase, subgroup, catalytic core IPR018120-Glycoside hydrolase, family 1, active site	K01229-lactase-phlorizin hydrolase	tca:661165 similar to CG9701-PA%449%46.5478841870824%1e-108	-	Y	-	-	-	0.142448	0.109515	0.184659	0.298156	0.247253	0.239398	0.044937	0	0	0.096625	0.076615	0.024749	0.210636	0.159838	13.1486	7.75161	0.535324	6.98748	0.640172	0.404321	0.125981	0.241408	0.243325	0.022469	0.048312	0.050682	0.185237	10.4501	3.7614	0.522247	Y	99.52	0	0	0	1	0	0	0
	GS_00948	-	-	-	Hypothetical protein	-	-	-	-	Y	0.045628	0.046112	0	0	0.053702	0	0.054189	0	0	0	0	0.024749	0	0.029737	0	0	0	0	0.041861	0	0.04587	0	0.026851	0.027094	0	0.012375	0.014869	0	0	0.020931	Y	78.74	0	0	0	0	0	0	0
	GS_00950	Biological Process: DNA recombination (GO:0006310), Biological Process: double-strand break repair (GO:0006302), Molecular Function: DNA binding (GO:0003677)	IPR014751-DNA double-strand break repair and VJ recombination XRCC4, C-terminal	-	Hypothetical protein	-	-	-	-	-	3.72701	2.61684	3.8004	4.27799	7.87182	6.64962	11.7193	11.4256	1.48053	3.66795	5.16023	5.71047	4.75584	2.32633	21.7818	33.3425	1.25176	2.55891	13.5355	0.808643	3.17192	4.03919	7.26072	11.5725	2.57424	5.43535	3.54108	27.5622	1.90534	7.17208	Y	100	0	0	0	1	0	0	0
	GS_00951	Biological Process: protein import into peroxisome matrix, docking (GO:0016560), Biological Process: regulation of transcription, DNA-dependent (GO:0006355), Cellular Component: integral to membrane (GO:0016021), Cellular Component: nucleus (GO:0005634), Cellular Component: peroxisome (GO:0005777), Molecular Function: DNA binding (GO:0003677), Molecular Function: protein binding (GO:0005515), Mol…	IPR009057-Homeodomain-like IPR001452-Src homology-3 domain IPR001356-Homeobox IPR012287-Homeodomain-related IPR017970-Homeobox, conserved site IPR000047-Helix-turn-helix motif, lambda-like repressor IPR007223-Peroxin 13, N-terminal	K13344-peroxin-13	Channels and Transporters%gnl|TC-DB|Q92968%3%Primary active transporters%3.A.%P-P-bond-hydrolysis-driven transporters%3.A.2%" H+- or Na+-translocating F-type, V-type and A-type ATPase (F-ATPase) Superfamily."%3.A.20.1.1%" H+- or Na+-translocating F-type, V-type and A-type ATPase (F-ATPase) Superfamily.; Peroxisomal Protein Importer (PPI) Family."%Peroxisomal membrane protein PEX13 OS=Homo sapiens…	-	-	Y	-	-	0.809058	2.24314	0.211039	0.911033	0.71267	0.511185	1.134	0.731074	0.104351	0.406392	0.985553	0.509475	1.6758	3.12552	0.85267	0.145147	1.23916	1.18695	1.41716	0.795	1.5261	0.561036	0.611928	0.932537	0.255372	0.747514	2.40066	0.498909	1.21305	1.10608	Y	99.92	0	0	0	0	1	0	0
	GS_00952	-	-	-	bmy:Bm1_22010 Dual specificity phosphatase, catalytic domain containing protein; K04459 dual specificity phosphatase [EC:3.1.3.16 3.1.3.48]%103%38.8349514563107%1e-16	-	-	-	-	-	0.074562	0	0.028933	0	0.093979	0.02394	0.177105	0.216836	0.035017	0	0.128853	0.09115	1.91844	1.43483	0.618509	0.16767	0.115777	0.90536	0.784134	0.062012	0.037281	0.014466	0.058959	0.19697	0.017509	0.110002	1.67664	0.393089	0.510568	0.423073	Y	64.15	0	0	0	0	1	0	0
	GS_00954	-	-	-	Hypothetical protein	-	-	-	-	Y	0.642127	0.833853	0.060418	0.051901	0.128661	0.066186	0.155958	0.302376	0.096647	0.022735	0.061815	0.014487	0.525559	1.01417	1.05776	0.705715	0.15819	0.309427	0.385941	0.146349	0.73799	0.05616	0.097424	0.229167	0.059691	0.038151	0.769864	0.881739	0.233808	0.266145	Y	99.29	1	0	0	1	1	0	0
	GS_00955	Biological Process: proteolysis (GO:0006508), Cellular Component: extracellular matrix (GO:0031012), Molecular Function: metalloendopeptidase activity (GO:0004222), Molecular Function: zinc ion binding (GO:0008270)	IPR021158-Peptidase M10A, cysteine switch, zinc binding site IPR011705-BTB/Kelch-associated	-	C27D8.2%CE08421 WBGene00007778 status:Partially_confirmed UniProt:Q93289_CAEEL protein_id:CAB02262.1%HMM_hit%1.4e-99	-	-	-	-	-	0.020032	0	0	1.56146	0	0.050696	0	0	0	0	0.015671	0.027768	0.009293	0.022303	29.4882	39.3499	0.333575	0.029469	0.815786	0.518424	0.010016	0.780728	0.025348	0	0	0.021719	0.015798	34.419	0.181522	0.667105	Y	94.99	0	0	0	1	0	0	0
	GS_00956	Molecular Function: ATP binding (GO:0005524), Molecular Function: ATP-dependent helicase activity (GO:0008026), Molecular Function: helicase activity (GO:0004386), Molecular Function: nucleic acid binding (GO:0003676)	IPR011709-Domain of unknown function DUF1605 IPR001650-Helicase, C-terminal IPR014001-DEAD-like helicase IPR002464-DNA/RNA helicase, ATP-dependent, DEAH-box type, conserved site IPR011545-DNA/RNA helicase, DEAD/DEAH box type, N-terminal IPR007502-Helicase-associated domain	-	bmy:Bm1_32565 DEAH%679%63.7702503681885%0.0	-	Y	-	-	-	2.78107	2.35746	1.43557	0.564289	1.76881	1.51947	6.0546	1.71479	1.24101	0.611957	2.68851	1.84655	7.78632	8.19017	1.59391	2.26855	1.65183	2.87816	1.99505	0.236888	2.56926	0.999931	1.64414	3.8847	0.926483	2.26753	7.98825	1.93123	2.26499	1.11597	Y	95.95	0	0	0	0	1	0	0
	GS_00957	-	-	-	sp|Q5XG71|UTP20_MOUSE%%Small subunit processome component 20 homolog OS=Mus musculus GN=Utp20 PE=2 SV=2%%4.1e-95	-	Y	-	-	-	0	0.166194	0.496962	0	0.558277	0.336565	0.263014	0.236729	0.148473	0.285138	0.710434	0.493781	1.18844	2.64229	1.02708	0.06882	0.880362	0.329073	0.107206	0.124025	0.083097	0.248481	0.447421	0.249871	0.216805	0.602107	1.91537	0.54795	0.604717	0.115615	Y	97.99	0	0	0	0	1	0	0
	GS_00958	Biological Process: protein phosphorylation (GO:0006468), Molecular Function: ATP binding (GO:0005524), Molecular Function: protein kinase activity (GO:0004672), Molecular Function: protein serine/threonine kinase activity (GO:0004674), Molecular Function: transferase activity, transferring phosphorus-containing groups (GO:0016772)	IPR002290-Serine/threonine-protein kinase domain IPR017442-Serine/threonine-protein kinase-like domain IPR000719-Protein kinase, catalytic domain IPR008271-Serine/threonine-protein kinase, active site IPR011009-Protein kinase-like domain	-	ks-sarfari_kinase%CK1%CK1%CK1-A%10090%mCSNK1A1_2615%260%45%9e-65	-	-	Y	-	-	0.281557	0.289159	0.514832	0.013251	0.642187	0.726643	0.087231	0.302376	0.314454	0.120307	0.762672	0.304236	0.975742	1.69627	1.34683	1.02854	0.479155	1.03306	0.649361	0.075655	0.285358	0.264042	0.684415	0.194804	0.217381	0.533454	1.33601	1.18769	0.756108	0.362508	Y	96.66	0	0	0	0	1	0	0
	GS_00959	Molecular Function: copper ion binding (GO:0005507)	IPR007533-Cytochrome c oxidase assembly protein CtaG/Cox11 IPR023471-Cytochrome c oxidase assembly protein CtaG/Cox11, domain	K02258-cytochrome c oxidase assembly protein subunit 11	Channels and Transporters%gnl|TC-DB|P19516%3%Primary active transporters%3.D.%Oxidoreduction-driven transporters%3.D.4%Oxidoreduction-driven transporters%3.D.4.8.1% Proton-translocating Cytochrome Oxidase (COX) Superfamily.%"Cytochrome c oxidase assembly protein COX11, mitochondrial precursor - Saccharomyces cerevisiae (Baker's yeast)."%194%41.75257732%1.00E-43	-	Y	Y	-	-	1.12734	2.44968	1.15986	0.480363	1.53946	0.526675	1.11549	0.969793	0.674431	0.160094	1.24065	0.371845	9.63455	8.43798	4.41838	2.72902	1.28501	2.1267	2.60459	0.310062	1.78851	0.820112	1.03307	1.04264	0.417263	0.806246	9.03627	3.5737	1.70585	1.45733	Y	100	0	0	0	0	1	0	0
	GS_00962	Biological Process: protein phosphorylation (GO:0006468), Molecular Function: ATP binding (GO:0005524), Molecular Function: protein kinase activity (GO:0004672), Molecular Function: protein serine/threonine kinase activity (GO:0004674), Molecular Function: transferase activity, transferring phosphorus-containing groups (GO:0016772)	IPR002290-Serine/threonine-protein kinase domain IPR020635-Tyrosine-protein kinase, catalytic domain IPR017442-Serine/threonine-protein kinase-like domain IPR000719-Protein kinase, catalytic domain IPR011009-Protein kinase-like domain IPR008271-Serine/threonine-protein kinase, active site IPR017441-Protein kinase, ATP binding site IPR000961-AGC-kinase, C-terminal	K08884-serine/threonine protein kinase, bacterial	ks-sarfari_kinase%AGC%PKG%PKG%9913%bPRKG1_2641%244%53.2786885245902%2e-82	-	Y	-	-	-	0.947054	2.82818	10.6336	2.59065	3.98738	4.51053	9.00591	6.10721	19.9045	10.2602	34.0312	33.1159	2.95304	6.46354	3.00049	2.44122	12.3365	13.8391	8.41924	13.0536	1.88762	6.61214	4.24895	7.55656	15.0823	33.5735	4.70829	2.72086	13.0878	10.7364	Y	100	0	0	1	0	0	0	0
	GS_00963	Molecular Function: protein binding (GO:0005515)	IPR003169-GYF	-	bmy:Bm1_02675 GYF domain containing protein%220%52.7272727272727%9e-59	-	-	-	-	-	2.12447	2.62548	1.45174	0.188832	0.486675	0.554839	0.578894	1.16872	0.149874	0.071048	0.407455	0.250512	2.99744	2.80027	2.68074	3.14444	0.713001	1.70594	0.71879	0.424165	2.37498	0.820287	0.520757	0.873809	0.110461	0.328984	2.89885	2.91259	1.20947	0.571478	Y	95.62	1	0	0	1	1	0	0
	GS_00964	Biological Process: cellular amino acid metabolic process (GO:0006520), Molecular Function: catalytic activity (GO:0003824), Molecular Function: pyridoxal phosphate binding (GO:0030170)	IPR015421-Pyridoxal phosphate-dependent transferase, major region, subdomain 1 IPR015422-Pyridoxal phosphate-dependent transferase, major region, subdomain 2 IPR000277-Cys/Met metabolism, pyridoxal phosphate-dependent enzyme IPR015424-Pyridoxal phosphate-dependent transferase, major domain	K01758-cystathionine gamma-lyase	sp|P55216|CGL2_CAEEL%%Putative cystathionine gamma-lyase 2 OS=Caenorhabditis elegans GN=cth-2 PE=1 SV=1%%4.6e-126	-	Y	-	-	-	108.008	93.8642	28.7072	26.5149	56.2909	62.5293	64.1965	52.4155	32.8748	35.3031	95.8938	60.3565	19.4137	19.5028	11.5643	8.25337	74.2748	78.5993	38.7718	46.492	100.936	27.6111	59.4101	58.306	34.089	78.1252	19.4582	9.90885	76.4371	42.6319	Y	99.75	1	0	1	0	0	0	1
	GS_00966	Biological Process: protein phosphorylation (GO:0006468), Molecular Function: ATP binding (GO:0005524), Molecular Function: protein kinase activity (GO:0004672), Molecular Function: protein serine/threonine kinase activity (GO:0004674), Molecular Function: transferase activity, transferring phosphorus-containing groups (GO:0016772)	IPR002290-Serine/threonine-protein kinase domain IPR017442-Serine/threonine-protein kinase-like domain IPR000719-Protein kinase, catalytic domain IPR011009-Protein kinase-like domain IPR008271-Serine/threonine-protein kinase, active site	-	ks-sarfari_kinase%tau tubulin kinase 1%CK1%TTBK%TTBK%9606%hTTBK1_744%274%36.4963503649635%3e-45	-	Y	-	-	-	11.2077	26.641	10.7979	12.601	1.00244	6.05113	2.75834	2.72338	0	0.057785	0.150619	0.338644	0.020651	0.025401	0.114658	0	1.95789	1.81727	0.062282	0	18.9244	11.6994	3.52678	2.74086	0.028893	0.244632	0.023026	0.057329	1.88758	0.031141	Y	99.9	1	0	0	0	0	0	0
	GS_00967	Molecular Function: binding (GO:0005488)	IPR016024-Armadillo-type fold IPR011989-Armadillo-like helical IPR021133-HEAT, type 2	-	bmy:Bm1_06160 zyg-9 protein%212%67.4528301886792%3e-80	-	Y	Y	-	-	0.284895	0.632114	0.871385	0	0.798817	0.790013	0.356853	0.807663	0.126762	0.10515	1.34077	0.624771	1.12856	1.56431	3.20074	0.929692	1.82836	1.96625	1.04756	0.982277	0.458505	0.435693	0.794415	0.582258	0.115956	0.982771	1.34643	2.06522	1.8973	1.01492	Y	89.38	0	0	0	0	0	0	0
	GS_00968	-	-	-	Hypothetical protein	-	-	-	-	Y	0.038951	0.090302	0	0.129201	0	0.032389	0.103091	0	0.047623	0.089046	0.081839	0.161173	0.082603	0.245333	0	0	0.026365	0	0.035735	0.028526	0.064626	0.064601	0.016195	0.051545	0.068335	0.121506	0.163968	0	0.013183	0.032131	Y	90.64	0	0	0	0	0	0	0
	GS_00969	-	-	-	bmy:Bm1_36735 XRP2 protein%182%39.5604395604396%3e-35	-	-	-	-	-	0	0	0.077438	0.097177	0.020138	0	0	0.21783	0	0	0	0	0	0	0	0	0	0	0	0	0	0.087307	0.010069	0.108915	0	0	0	0	0	0	Y	80.51	0	0	0	0	0	0	0
	GS_00970	-	-	-	bmy:Bm1_25015 hematopoietic stem/progenitor cells 176%55%69.0909090909091%8e-16	-	Y	-	Y	-	0.699997	1.83006	1.12923	0.563184	0.77756	0.981531	2.33408	1.18364	1.2235	4.02508	2.01116	0.913917	4.2974	5.26413	6.11565	1.63541	1.0718	1.11328	3.22434	0.714384	1.26503	0.846205	0.879546	1.75886	2.62429	1.46254	4.78077	3.87553	1.09254	1.96936	Y	98.98	0	0	0	0	0	0	0
	GS_00971	-	-	-	F55H12.4%CE11212 WBGene00010135 status:Confirmed UniProt:P90889_CAEEL protein_id:CAB03140.1%HMM_hit%4e-48	-	-	Y	-	-	0.641014	0.97507	0	0.134723	0	0	0	0	0	0	0	0.009055	0	0.122667	2.04931	0.723233	0.139849	0.545181	1.00774	0.037207	0.808042	0.067361	0	0	0	0.004527	0.061333	1.38627	0.342515	0.522471	Y	62.56	0	0	0	0	0	0	0
	GS_00972	-	-	-	Hypothetical protein	Y	-	-	-	Y	0.061208	0	0	0	0	0	0	0	0	0	0	0	0	0	0.176025	0	0	0	0	0	0.030604	0	0	0	0	0	0	0.088012	0	0	Y	68.85	0	0	0	0	0	0	0
	GS_00973	Biological Process: chaperone mediated protein folding requiring cofactor (GO:0051085), Molecular Function: ATP binding (GO:0005524)	IPR010448-Torsin IPR001270-Chaperonin ClpA/B	-	bmy:Bm1_10010 Torsin family protein%338%68.6390532544379%1e-141	-	Y	Y	-	-	0.506357	1.26519	0.718212	0.011043	0.260679	0.081677	0.371391	0.241702	0.495143	0.183777	0.871501	0.403838	0.580283	1.53891	1.30807	1.00227	0.49635	0.923369	0.825996	0.444009	0.885773	0.364627	0.171178	0.306547	0.33946	0.637669	1.0596	1.15517	0.70986	0.635003	Y	99.61	0	0	0	0	0	0	0
	GS_00974	Biological Process: DNA replication (GO:0006260), Biological Process: DNA-dependent DNA replication initiation (GO:0006270), Cellular Component: nucleus (GO:0005634), Molecular Function: ATP binding (GO:0005524), Molecular Function: DNA binding (GO:0003677)	IPR001208-Mini-chromosome maintenance, DNA-dependent ATPase IPR008048-Mini-chromosome maintenance complex protein 5	K02209-minichromosome maintenance protein 5 (cell division control protein 46)	bmy:Bm1_24480 DNA replication licensing factor MCM5; K02209 minichromosome maintenance protein 5 (cell division control protein 46)%271%81.1808118081181%1e-129	-	Y	-	-	-	0.620983	0.688793	0.187212	0.922076	0.771966	1.68001	4.09588	3.69516	0.290643	0.694372	5.21072	3.98043	4.01242	7.34637	3.48496	2.79533	0.168507	0.620491	1.52743	0.029766	0.654888	0.554644	1.22599	3.89552	0.492507	4.59558	5.6794	3.14015	0.394499	0.778597	Y	98.9	0	0	1	0	1	0	0
	GS_00975	-	-	-	bmy:Bm1_45330 GRIP domain containing protein%758%41.688654353562%1e-125	-	-	-	-	-	1.71827	1.34877	6.02396	0.471529	3.1908	6.70595	2.08957	3.12422	1.51554	1.92302	2.59448	3.82348	3.00983	2.33934	12.6415	7.50636	6.4835	6.43084	3.48368	3.04729	1.53352	3.24774	4.94837	2.6069	1.71928	3.20898	2.67458	10.0739	6.45717	3.26549	Y	98.04	0	0	0	1	0	0	0
	GS_00976	-	IPR005647-Meiotic nuclear division protein 1	-	bmy:Bm1_43070 Mnd1 family protein%87%65.5172413793103%4e-27	-	-	-	Y	-	1.21192	1.19602	0.499515	0.648214	2.68846	4.58095	0.845873	1.18563	0.706647	0.504912	0.975106	0.450922	16.027	19.2748	32.0575	5.83466	1.16121	4.27795	14.4626	0.491139	1.20397	0.573864	3.6347	1.01575	0.605779	0.713014	17.6509	18.9461	2.71958	7.47686	Y	74.93	0	0	0	0	0	0	0
	GS_00977	Biological Process: autophagy (GO:0006914), Cellular Component: cytoplasm (GO:0005737), Molecular Function: binding (GO:0005488), Molecular Function: catalytic activity (GO:0003824)	IPR000594-UBA/THIF-type NAD/FAD binding fold IPR009036-Molybdenum cofactor biosynthesis, MoeB IPR016040-NAD(P)-binding domain IPR006285-E1-like protein-activating enzyme Gsa7p/Apg7p	K08337-autophagy-related protein 7	bmy:Bm1_39695 E1-like protein-activating enzyme Gsa7p/Apg7p containing protein; K08337 autophagy-related protein 7%681%47.5770925110132%1e-169	-	Y	-	-	-	1.9197	2.40934	0.286774	0.911033	0.632117	0.889996	0.967467	0.874305	0.133766	0.13357	0.527602	0.656764	1.74498	1.73964	0.715403	0.580588	1.70112	1.7305	1.20071	0.69454	2.16452	0.598904	0.761057	0.920886	0.133668	0.592183	1.74231	0.647996	1.71581	0.947623	Y	99.12	1	0	0	0	1	0	1
	GS_00978	Cellular Component: extracellular region (GO:0005576), Molecular Function: hormone activity (GO:0005179)	IPR003235-Nematode insulin-related peptide, beta type IPR022353-Insulin, conserved site IPR016179-Insulin-like	-	sp|Q68LC0|IGF1_PYGRO%%Insulin-like growth factor I OS=Pygathrix roxellana GN=IGF1 PE=2 SV=1%%1.3e-36	Y	-	-	-	-	0	0	0	0	0	0	0	0	0	0	0	0	0	0	0	0.075076	0	0	0	0	0	0	0	0	0	0	0	0.037538	0	0	Y	50	0	0	0	0	0	0	0
	GS_00980	Biological Process: proteolysis (GO:0006508), Molecular Function: cysteine-type endopeptidase activity (GO:0004197), Molecular Function: cysteine-type peptidase activity (GO:0008234)	IPR013201-Proteinase inhibitor I29, cathepsin propeptide IPR000169-Peptidase, cysteine peptidase active site IPR013128-Peptidase C1A, papain IPR000668-Peptidase C1A, papain C-terminal	K01365-cathepsin L	Peptidase%MER003979 - cpl-1 peptidase (Caenorhabditis elegans) [C01.066]#C01A#%218%82.1100917431193%1e-107	Y	-	-	-	-	16.4171	10.7536	18.5433	24.9281	21.7896	21.3754	45.3745	44.9586	26.7517	27.5693	30.4216	49.6376	0.402687	0.900175	0.33913	0.042543	0.098582	0.322524	0.322639	0.321225	13.5854	21.7357	21.5825	45.1665	27.1605	40.0296	0.651431	0.190837	0.210553	0.321932	Y	100	0	1	1	0	0	0	0
	GS_00981	-	-	-	Hypothetical protein	-	-	-	-	Y	0.803494	1.17393	1.27219	0.026503	2.05746	2.01376	3.14427	2.74625	1.0218	1.73072	2.13827	1.66726	3.9897	5.96049	0.134037	0.192695	0.772609	2.36572	0.650382	1.2018	0.98871	0.649345	2.03561	2.94526	1.37626	1.90277	4.97509	0.163366	1.56917	0.926092	Y	86	0	0	0	0	1	0	0
	GS_00984	Biological Process: carbohydrate metabolic process (GO:0005975), Molecular Function: carbohydrate binding (GO:0030246), Molecular Function: catalytic activity (GO:0003824), Molecular Function: hydrolase activity, hydrolyzing O-glycosyl compounds (GO:0004553)	IPR000322-Glycoside hydrolase, family 31 IPR011013-Glycoside hydrolase-type carbohydrate-binding IPR017853-Glycoside hydrolase, superfamily	-	sp|P07768|SUIS_RABIT%%Sucrase-isomaltase, intestinal OS=Oryctolagus cuniculus GN=SI PE=1 SV=3%%6.7e-173	-	Y	-	-	-	0.951506	1.49383	6.79663	1.03582	10.991	1.53496	18.4678	16.0677	4.97664	6.41513	23.2615	23.859	0.040269	0	0	0	0.044706	0	0.013273	0	1.22267	3.91622	6.26299	17.2678	5.69588	23.5603	0.020134	0	0.022353	0.006637	Y	88.02	0	1	1	0	0	0	0
	GS_00985	Biological Process: transmembrane transport (GO:0055085), Biological Process: transport (GO:0006810), Cellular Component: integral to membrane (GO:0016021), Molecular Function: ATP binding (GO:0005524), Molecular Function: ATPase activity (GO:0016887), Molecular Function: ATPase activity, coupled to transmembrane movement of substances (GO:0042626), Molecular Function: nucleoside-triphosphatase a…	IPR017940-ABC transporter, integral membrane type 1 IPR011527-ABC transporter, transmembrane domain, type 1 IPR001140-ABC transporter, transmembrane domain IPR003439-ABC transporter-like IPR003593-ATPase, AAA+ type, core IPR017871-ABC transporter, conserved site	-	Channels and Transporters%gnl|TC-DB|P21439%3%Primary active transporters%3.A.%P-P-bond-hydrolysis-driven transporters%3.A.1% ATP-binding Cassette (ABC) Superfamily.%3.A.1.201.3% ATP-binding Cassette (ABC) Superfamily.%Multidrug resistance protein 3 (P-glycoprotein 3) - Homo sapiens (Human).%554%37.90613718%9.00E-90	-	Y	Y	-	-	0.361683	0.086459	0.036591	0.058527	0.213689	0	0.021147	0.355093	0.056028	0.030314	0	0.003018	1.68922	1.28676	0.095279	0.45421	0.055023	0.5108	0.021441	0	0.224071	0.047559	0.106845	0.18812	0.043171	0.001509	1.48799	0.274745	0.282911	0.010721	Y	89.49	0	0	0	0	1	0	0
	GS_00986	-	IPR017452-GPCR, rhodopsin-like superfamily	-	sp|Q6XXX9|5HT1A_CANFA%%5-hydroxytryptamine receptor 1A OS=Canis familiaris GN=HTR1A PE=3 SV=1%%9.3e-73	-	-	Y	-	-	0.590935	1.75032	1.0637	0.856924	1.14117	3.83318	3.89102	1.53476	0	0	0	0	0	0	0	0	0	0	0	0	1.17063	0.960313	2.48717	2.71289	0	0	0	0	0	0	Y	96.46	0	1	0	0	0	0	0
	GS_00988	-	IPR006954-Protein of unknown function DUF644	-	Y39D8B.1%CE37681 WBGene00021449 status:Partially_confirmed UniProt:Q60F74_CAEEL protein_id:AAV28322.1%HMM_hit%7.8e-289	-	Y	Y	-	-	0.192527	0.350641	0	0.120367	0.014544	0	0.017182	0	0.03992	0	0.022636	0.007847	2.09191	1.36482	7.84359	3.71251	0.036682	0.126063	4.05442	0.079376	0.271584	0.060183	0.007272	0.008591	0.01996	0.015242	1.72836	5.77805	0.081372	2.0669	Y	94.24	0	0	0	1	0	0	0
	GS_00989	Biological Process: regulation of transcription from RNA polymerase II promoter (GO:0006357), Cellular Component: mediator complex (GO:0016592), Molecular Function: RNA polymerase II transcription mediator activity (GO:0016455)	IPR019087-Mediator complex, subunit Med15, metazoa	K15157-mediator of RNA polymerase II transcription subunit 15	sp|Q61L47|MED15_CAEBR%%Mediator of RNA polymerase II transcription subunit 15 OS=Caenorhabditis briggsae GN=mdt-15 PE=3 SV=1%%1.9e-233	-	-	-	-	-	11.1076	6.87833	7.24934	3.93235	4.8936	11.8741	12.5969	12.1955	7.97762	7.29422	10.7453	19.9685	42.9925	23.5	3.01826	0.585594	8.23849	8.34798	4.82835	1.91122	8.99295	5.59085	8.38386	12.3962	7.63592	15.3569	33.2463	1.80193	8.29323	3.36979	Y	100	0	0	0	0	1	0	0
	GS_00990	Cellular Component: integral to membrane (GO:0016021)	IPR008952-Tetraspanin, EC2 domain	-	C54D10.4%CE43282 WBGene00008299 status:Partially_confirmed UniProt:Q18833_CAEEL protein_id:CAA99805.3%HMM_hit%8e-32	-	-	Y	-	-	0	0	0	0.037546	0	0	0.011895	0	0	0	0.067039	0	0.070212	0.204444	8.76894	8.84021	0.205188	0	0.59729	0.021084	0	0.018773	0	0.005948	0	0.033519	0.137328	8.80457	0.102594	0.309187	Y	99.91	0	0	0	1	0	0	0
	GS_00991	-	-	-	Hypothetical protein	-	-	-	-	Y	0.086804	0.024977	0.04425	0.028711	0	0	0	0	0	0	0	0.015695	0.613324	0.672189	24.3027	16.244	0.237285	0.338896	0.470685	0.159992	0.055891	0.036481	0	0	0	0.007847	0.642756	20.2733	0.288091	0.315339	Y	68.73	0	0	0	1	0	0	0
	GS_00992	Molecular Function: protein binding (GO:0005515)	IPR019010-Eukaryotic translation initiation factor 3 (eIF3), subunit 6, N-terminal IPR000717-Proteasome component (PCI) domain IPR011991-Winged helix-turn-helix transcription repressor DNA-binding	K03250-translation initiation factor 3 subunit E	bmy:Bm1_11985 eukaryotic translation initiation factor 3 subunit 6, putative; K03250 translation initiation factor eIF-3 subunit 6%427%86.1826697892272%0.0	-	Y	-	Y	-	1.50683	2.3882	1.3726	0.274966	1.95341	3.08119	4.69724	1.61533	1.06032	0.729422	1.76128	1.34431	1.86991	1.86664	2.48372	0.202705	2.67662	1.79926	1.35998	1.70162	1.94752	0.823784	2.5173	3.15628	0.894871	1.5528	1.86828	1.34322	2.23794	1.5308	Y	97.66	0	0	0	0	0	0	0
	GS_00993	Biological Process: cell adhesion (GO:0007155), Biological Process: homophilic cell adhesion (GO:0007156), Cellular Component: membrane (GO:0016020), Cellular Component: plasma membrane (GO:0005886), Molecular Function: calcium ion binding (GO:0005509)	IPR015919-Cadherin-like IPR002126-Cadherin IPR020894-Cadherin conserved site	-	GPCR%Class B%Q9R0M0%Class B Orphans%Class B Orphans%CELSR2%"CDHF10, EGFL2, FLJ34118, FLJ42737, FLJ45143, FLJ45845, Flamingo1, KIAA0279, MEGF3, EGF-like-domain, multiple 2, cadherin EGF LAG seven-pass G-type receptor 2, epidermal growth factor-like 2, multiple epidermal growth factor-like domains 3"%53883%230%37.8260869565217%4e-33	Y	-	-	-	-	0	0	0.022125	0	0	0	0	0.033818	0	0	0.037437	0.036219	0.017553	0.05266	0.027453	0	0.506667	0.460047	0.31345	1.07902	0	0.011063	0	0.016909	0	0.036828	0.035106	0.013727	0.483357	0.696233	Y	96.25	0	0	0	0	0	1	0
	GS_00995	-	-	-	Hypothetical protein	-	Y	Y	-	Y	27.9353	29.0331	4.80368	31.1452	13.835	12.8219	9.66939	6.54187	3.2622	5.04249	15.7218	9.88467	23.5603	24.8747	19.5662	2.47626	30.6602	16.5224	7.8781	7.60273	28.4842	17.9744	13.3284	8.10563	4.15234	12.8033	24.2175	11.0212	23.5913	7.74041	Y	98.7	0	0	0	0	1	0	0
	GS_00997	-	-	K13985-N-acyl-phosphatidylethanolamine-hydrolyzing phospholipase D	sp|Q6IQ20|NAPEP_HUMAN%%N-acyl-phosphatidylethanolamine-hydrolyzing phospholipase D OS=Homo sapiens GN=NAPEPLD PE=1 SV=2%%9.4e-60	-	-	-	-	-	2.15007	1.90499	2.02869	0.976186	1.21613	1.27585	3.969	2.27379	0.685637	0.984246	4.54382	6.26643	1.83791	2.12684	0.729937	0.426682	1.40766	1.66992	0.618731	0.775156	2.02753	1.50244	1.24599	3.12139	0.834941	5.40512	1.98237	0.57831	1.53879	0.696943	Y	100	0	0	1	0	0	0	0
	GS_00998	-	IPR007249-Dopey, N-terminal	-	sp|A1ZBE8|DOP1_DROME%%Protein dopey-1 homolog OS=Drosophila melanogaster GN=CG15099 PE=1 SV=1%%0	-	Y	-	-	-	0.580919	1.31226	1.99806	0.155704	3.13709	3.57125	1.29128	2.18029	0.788587	0.890464	2.0216	1.58638	4.53901	7.18653	1.23863	0.285289	7.12199	8.27431	3.78692	3.61905	0.94659	1.07688	3.35417	1.73578	0.839525	1.80399	5.86277	0.761961	7.69815	3.70298	Y	99.92	0	0	0	0	1	0	1
	GS_00999	Molecular Function: protein binding (GO:0005515), Molecular Function: zinc ion binding (GO:0008270)	IPR022056-CpG binding protein, C-terminal IPR019786-Zinc finger, PHD-type, conserved site IPR001965-Zinc finger, PHD-type IPR013083-Zinc finger, RING/FYVE/PHD-type IPR011011-Zinc finger, FYVE/PHD-type IPR019787-Zinc finger, PHD-finger	K14960-COMPASS component SPP1	sp|Q5EA28|CXXC1_BOVIN%%CpG-binding protein OS=Bos taurus GN=CXXC1 PE=2 SV=1%%1.6e-123	-	-	-	-	-	0.661046	0.726259	0.556529	0.471529	0.490031	0.405568	1.65474	0.778818	0.296245	0.352396	0.666032	0.66763	1.39701	2.21915	1.22087	0.23649	1.84555	1.65519	1.04449	0.483697	0.693653	0.514029	0.447799	1.21678	0.324321	0.666831	1.80808	0.728679	1.75037	0.764094	Y	95.15	0	0	0	0	1	0	1
	GS_01001	Molecular Function: protein binding (GO:0005515), Molecular Function: zinc ion binding (GO:0008270)	IPR019786-Zinc finger, PHD-type, conserved site IPR003347-Transcription factor jumonji/aspartyl beta-hydroxylase IPR001965-Zinc finger, PHD-type IPR013083-Zinc finger, RING/FYVE/PHD-type IPR013129-Transcription factor jumonji IPR011011-Zinc finger, FYVE/PHD-type	K11445-JmjC domain-containing histone demethylation protein 1D/E/F	dre:321248 jhdm1da, MGC123306, cb414, kdm7a, sb:cb414, si:dkey-105o6.2, zgc:123306; jumonji C domain containing histone demethylase 1 homolog Da (S. cerevisiae); K11445 JmjC domain-containing histone demethylation protein 1D/E/F%463%38.6609071274298%4e-96	-	Y	-	Y	-	2.12781	1.29977	1.5045	1.39581	1.90866	2.06868	0.992579	2.87257	1.4168	1.55831	1.39301	3.00071	3.95976	5.80436	4.7995	1.95323	4.89013	6.01991	5.33579	0.69454	1.71379	1.45016	1.98867	1.93258	1.48755	2.19686	4.88206	3.37636	5.45502	3.01517	Y	99.96	0	0	0	0	0	0	0
	GS_01002	-	-	-	Hypothetical protein	Y	-	-	-	Y	0	0	0	1.07999	0	0	0	0	0	0	0.09664	0	0.022716	0.027259	24.7468	34.5463	0.25448	0	1.33548	0.110382	0	0.539994	0	0	0	0.04832	0.024987	29.6465	0.12724	0.722931	Y	99.56	0	0	0	1	0	0	0
	GS_01003	-	-	-	F57B10.9%CE30546 WBGene00019006 status:Partially_confirmed UniProt:O44735_CAEEL protein_id:AAB96726.2%HMM_hit%1.9e-45	-	-	-	-	-	0	0	0	0	0.187957	0.07886	0.444083	0	0	0	0.146266	0.016902	0.31802	0.173468	0.090435	0.350355	0	0.045841	0.057176	0.069454	0	0	0.133409	0.222042	0	0.081584	0.245744	0.220395	0.022921	0.063315	Y	57.7	0	0	0	0	0	0	0
	GS_01005	Molecular Function: growth factor activity (GO:0008083)	IPR008996-Cytokine, IL-1-like IPR002348-Interleukin 1/heparin-binding growth factor IPR002209-Heparin-binding growth factor/Fibroblast growth factor	K04358-fibroblast growth factor	Channels and Transporters%gnl|TC-DB|P61148%9%Incompletely characterized transport systems%9.A.%Recognized transporters of unknown biochemical mechanism%9.A.4% YggT or Fanciful K+ Uptake-B (FkuB; YggT) Family.%9.A.48.1.1% Unconventional Protein Secretion (UPS) System.; YggT or Fanciful K+ Uptake-B (FkuB; YggT) Family.%Heparin-binding growth factor 1 - Mus musculus (Mouse).%76%39.47368421%2.00E-10	-	-	-	-	-	0.61208	0.763725	0.550572	0	0.130899	0.043655	0.022469	0.1303	0.023111	0	0	0.01992	2.85185	2.9948	0.802608	2.14467	0.095143	0.378188	0.681013	0.083097	0.687902	0.275286	0.087277	0.076384	0.011556	0.00996	2.92333	1.47364	0.236666	0.382055	Y	93.17	0	0	0	1	1	0	0
	GS_01008	Molecular Function: structural constituent of cuticle (GO:0042302)	IPR002486-Nematode cuticle collagen, N-terminal	-	cbr:CBG07217 Cbr-col-40; C. briggsae CBR-COL-40 protein%79%54.4303797468354%2e-17	-	Y	Y	-	-	0.062321	0	0.047654	0.06184	0	0	0	0.02785	0	0	0.024378	0	0	0	0	0	0	0	0	0	0.03116	0.054747	0	0.013925	0	0.012189	0	0	0	0	Y	89.64	0	0	0	0	0	0	0
	GS_01009	Biological Process: protein folding (GO:0006457), Cellular Component: prefoldin complex (GO:0016272), Molecular Function: unfolded protein binding (GO:0051082)	IPR002777-Prefoldin beta-like IPR009053-Prefoldin	K04798-prefoldin beta subunit	bmy:Bm1_30720 KE2 family protein; K04798 prefoldin beta subunit%100%65%1e-30	-	-	-	-	-	2.26247	4.53528	0.427183	0.903303	0.774204	1.39555	3.19978	1.73469	0.445419	0.570276	1.14488	0.64771	1.99588	2.25075	2.45143	0.416672	0.604102	0.630314	0.702454	0.633767	3.39887	0.665243	1.08488	2.46723	0.507847	0.896294	2.12332	1.43405	0.617208	0.668111	Y	94.85	1	0	0	0	0	0	0
	GS_01010	Biological Process: metabolic process (GO:0008152), Molecular Function: acyltransferase activity (GO:0008415)	IPR002123-Phospholipid/glycerol acyltransferase	-	cel:F28B3.9 acl-11; ACyLtransferase-like family member (acl-11)%377%46.684350132626%6e-95	-	-	Y	-	-	0.721141	0.663816	0.499515	0.575331	0.292005	0.646374	0.824726	0.666422	0.965074	0.545646	1.23717	0.686343	3.18846	6.76216	0.933415	0.407913	1.7676	1.59789	0.832122	0.641209	0.692479	0.537423	0.469189	0.745574	0.75536	0.961754	4.97531	0.670664	1.68274	0.736665	Y	99.73	0	0	0	0	1	0	0
	GS_01011	Biological Process: ATP synthesis coupled proton transport (GO:0015986), Cellular Component: mitochondrial proton-transporting ATP synthase complex, coupling factor F(o) (GO:0000276), Molecular Function: hydrogen ion transmembrane transporter activity (GO:0015078)	IPR008387-ATPase, F0 complex, subunit F6, mitochondrial	K02131-F-type H+-transporting ATPase subunit 6	cbr:CBG18931 Cbr-atp-4; C. briggsae CBR-ATP-4 protein%135%50.3703703703704%2e-25	-	-	-	-	-	12.8214	11.1456	3.43533	12.1261	3.89116	8.44652	6.84761	8.29645	2.26491	1.08845	6.19279	6.43062	6.41512	4.18616	8.63328	2.09713	1.94872	1.64045	3.34891	0.956232	11.9835	7.78073	6.16884	7.57203	1.67668	6.3117	5.30064	5.3652	1.79459	2.15257	Y	100	1	0	0	0	0	0	0
	GS_01012	-	IPR019179-Coiled-coil domain-containing protein 149-A	-	sp|Q0VCP9|CC149_BOVIN%%Coiled-coil domain-containing protein 149 OS=Bos taurus GN=CCDC149 PE=2 SV=1%%2.4e-21	-	-	-	-	-	0	0.031702	0	0	0	0	0	0	0	0	0	0	0.24058	0.103461	0	0	0	0	0	0	0.015851	0	0	0	0	0	0.172021	0	0	0	Y	71	0	0	0	0	1	0	0
	GS_01013	-	-	-	R102.10%CE36710 WBGene00011297 status:Confirmed UniProt:Q6A4J7_CAEEL protein_id:CAH10784.1%HMM_hit%2.1e-51	-	-	-	-	-	0	0	0.015317	2.44157	0	0.052104	0	0.127316	0.025913	0.03505	0.047885	0	0	0	52.8122	183.943	1.53261	0.029469	1.38142	0.885538	0	1.22844	0.026052	0.063658	0.030481	0.023942	0	118.377	0.781039	1.13348	Y	98.9	0	0	0	1	0	0	0
	GS_01014	-	-	K02389-flagellar basal-body rod modification protein FlgD	cbr:CBG22772 Cbr-dpy-6; C. briggsae CBR-DPY-6 protein%57%50.8771929824561%3e-08	Y	-	-	-	-	0.050079	0.169076	1.13859	0.217544	0.050346	0.083085	0.03172	0.197937	0	0	0	0.003018	0	0	0	0	0	0.019646	0.01021	0	0.109578	0.678065	0.066715	0.114829	0	0.001509	0	0	0.009823	0.005105	Y	97.67	0	0	0	0	0	0	0
	GS_01015	-	-	-	Hypothetical protein	-	-	-	-	Y	0	0	0.048505	0.268341	0.015663	0	0.018503	0	0	0	0	0	0	0.008673	9.90583	13.6313	0.130679	0	0.360416	0.05085	0	0.158423	0.007832	0.009252	0	0	0.004337	11.7686	0.065339	0.205633	Y	86.27	0	0	0	1	0	0	0
	GS_01019	-	IPR019408-7TM GPCR, serpentine receptor class ab (Srab)	-	sp|P08588|ADRB1_HUMAN%%Beta-1 adrenergic receptor OS=Homo sapiens GN=ADRB1 PE=1 SV=2%%1.4e-84	-	-	Y	-	-	0.606515	0.574475	1.39813	0.141348	0.051464	0.091534	1.26749	0.082557	0.077738	0.017999	0.032213	0.027768	19.8194	11.8788	7.47863	0.070071	0.295747	4.33852	0	0.045889	0.590495	0.769739	0.071499	0.675022	0.047868	0.02999	15.8491	3.77435	2.31714	0.022945	Y	98.43	0	0	0	0	1	0	0
	GS_01022	-	IPR002068-Heat shock protein Hsp20 IPR008978-HSP20-like chaperone	-	cbr:CBG11272 Cbr-hsp-17; C. briggsae CBR-HSP-17 protein%100%35%2e-08	-	Y	-	-	-	1.02607	0.75604	0	0	0	0.02394	0	0	0.036418	0	0.014801	0	10.5721	11.2556	0.113043	0.062563	0.300332	2.12179	0	0.039688	0.891054	0	0.01197	0	0.018209	0.0074	10.9138	0.087803	1.21106	0.019844	Y	82.37	0	0	0	0	1	0	0
	GS_01023	-	IPR013078-Histidine phosphatase superfamily, clade-1	-	bmy:Bm1_09070 UBASH3A protein homolog%269%56.1338289962825%2e-88	-	Y	-	-	-	0.359458	0.125846	0.180404	2.43936	0.11076	0.384445	0.200895	0.179039	0.091745	0.438601	0.325616	0.383917	0.56273	0.081158	75.7665	137.956	0.669442	0.430578	3.60824	1.25265	0.242652	1.30988	0.247603	0.189967	0.265173	0.354767	0.321944	106.861	0.55001	2.43045	Y	100	0	0	0	1	0	0	0
	GS_01024	-	-	-	bmy:Bm1_42435 RIKEN cDNA 9430067K14 gene%409%48.6552567237164%1e-104	-	-	-	-	-	3.33305	4.127	3.53745	0.834838	2.06305	2.01657	2.60502	1.92666	1.64231	1.35464	3.42593	4.70963	7.57775	8.69385	1.75379	0.575583	5.59626	7.84373	4.59964	4.10274	3.73002	2.18614	2.03981	2.26584	1.49847	4.06778	8.1358	1.16468	6.71999	4.35119	Y	100	0	0	0	0	1	0	1
	GS_01025	Cellular Component: membrane (GO:0016020), Molecular Function: calcium ion binding (GO:0005509), Molecular Function: mannosyl-oligosaccharide 1,2-alpha-mannosidase activity (GO:0004571)	IPR001382-Glycoside hydrolase, family 47	-	bmy:Bm1_26630 Glycosyl hydrolase family 47 protein; K10085 ER degradation enhancer, mannosidase alpha-like 2%144%72.9166666666667%9e-56	-	-	-	-	-	0.134658	0.738748	0.390592	0.026503	0.622048	0.578779	0.319846	0.047744	0.200298	0.317346	1.21975	0.495592	0.498713	1.27189	0.779999	0.725736	1.10389	0.790758	0.394109	0.838409	0.436703	0.208547	0.600414	0.183795	0.258822	0.857672	0.885303	0.752867	0.947324	0.616259	Y	98.79	0	0	0	0	0	0	0
	GS_01026	-	-	-	Hypothetical protein	-	Y	-	-	Y	0.784575	0.98948	0.135303	0.205397	0.147681	0.085902	0.440118	0.550046	0.290643	0.039787	0.108829	0.134009	19.2226	12.4166	13.5248	20.5258	0.753122	2.80613	2.65973	0.301381	0.887027	0.17035	0.116791	0.495082	0.165215	0.121419	15.8196	17.0253	1.77962	1.48055	Y	85.24	0	0	0	1	1	0	0
	GS_01027	Biological Process: protein folding (GO:0006457), Molecular Function: heat shock protein binding (GO:0031072), Molecular Function: unfolded protein binding (GO:0051082)	IPR012335-Thioredoxin fold IPR003095-Heat shock protein DnaJ IPR018253-Heat shock protein DnaJ, conserved site IPR001623-Heat shock protein DnaJ, N-terminal IPR012336-Thioredoxin-like fold	K09536-DnaJ homolog subfamily C member 16	Channels and Transporters%gnl|TC-DB|P14906%3%Primary active transporters%3.A.%P-P-bond-hydrolysis-driven transporters%3.A.5% General Secretory Pathway (Sec) Family.%3.A.5.8.1% General Secretory Pathway (Sec) Family.%Translocation protein (NPL1 protein) - Saccharomyces cerevisiae (Baker's yeast).%85%36.47058824%8.00E-10	-	-	Y	-	-	0.695545	2.10577	0.996477	0.194354	1.68714	0.623842	0.911957	0.912102	0.812399	0.348607	1.9328	1.03947	3.05216	5.15262	2.37391	1.73551	2.55511	2.1971	2.78021	2.27958	1.40066	0.595415	1.15549	0.91203	0.580503	1.48614	4.10239	2.05471	2.3761	2.52989	Y	99.96	0	0	0	0	1	0	0
	GS_01028	-	-	-	Hypothetical protein	-	-	-	-	Y	0.042289	0.073971	0.040846	0.040858	0.011188	0.026756	0	0.047744	0.053926	0	0	0.022938	1.18018	3.68682	4.40223	3.48103	0.186848	0.735094	0.663655	0	0.05813	0.040852	0.018972	0.023872	0.026963	0.011469	2.4335	3.94163	0.460971	0.331828	Y	99.52	0	0	0	1	1	0	0
	GS_01030	-	-	-	Hypothetical protein	-	Y	-	-	Y	0.042289	0	0	0.329076	0	0.022532	0	0	0	0	0	0	0	0	14.0303	7.46131	0.085973	0	0.230748	0.116583	0.021145	0.164538	0.011266	0	0	0	0	10.7458	0.042986	0.173666	Y	96.05	0	0	0	1	0	0	0
	GS_01032	Biological Process: actin cytoskeleton organization (GO:0030036), Cellular Component: F-actin capping protein complex (GO:0008290), Molecular Function: actin binding (GO:0003779)	IPR002189-WASH complex, F-actin capping protein, alpha subunit IPR017865-F-actin capping protein, alpha subunit, conserved site	K10364-capping protein (actin filament) muscle Z-line, alpha	bmy:Bm1_39440 F-actin capping protein alpha subunit; K10364 capping protein (actin filament) muscle Z-line, alpha%287%71.7770034843206%1e-121	-	Y	-	Y	-	3.65356	4.98006	2.89497	2.14341	4.14177	4.63023	4.81222	2.44487	2.10804	3.28524	4.23997	4.17118	3.90916	6.26344	5.3518	1.94447	2.6663	5.14729	3.58374	2.98156	4.31681	2.51919	4.386	3.62855	2.69664	4.20557	5.0863	3.64813	3.9068	3.28265	Y	100	0	0	0	0	0	0	0
	GS_01036	-	-	-	cbr:CBG02824 Cbr-hot-7; C. briggsae CBR-HOT-7 protein%158%32.9113924050633%1e-14	-	-	Y	-	-	0	0.250732	0	0.040858	0.089503	0	0.079301	0.239713	0	0.09473	0	0	1.05112	1.01727	0	0	0.022926	0.130974	0	0	0.125366	0.020429	0.044752	0.159507	0.047365	0	1.03419	0	0.07695	0	Y	93.37	0	0	0	0	1	0	0
	GS_01037	-	-	-	bmy:Bm1_22870 Phosphatidylinositol 3- and 4-kinase family protein; K06640 ataxia telangiectasia and Rad3 related [EC:2.7.11.1]%314%28.343949044586%1e-25	-	Y	-	-	-	0.037838	0.008646	0.157428	0.009939	0.756303	0.185885	0.615901	0.184012	0.024512	0.017051	0.122759	0.074248	0.545177	1.58599	1.17727	0.28654	0.221237	0.388012	0.043903	0	0.023242	0.083683	0.471094	0.399957	0.020782	0.098504	1.06559	0.731903	0.304624	0.021952	Y	85.75	0	0	0	0	0	0	0
	GS_01039	Molecular Function: ATP binding (GO:0005524), Molecular Function: nucleoside-triphosphatase activity (GO:0017111), Molecular Function: nucleotide binding (GO:0000166)	IPR000808-Mrp, conserved site IPR003593-ATPase, AAA+ type, core IPR019591-ATPase-like, ParA/MinD	-	Channels and Transporters%gnl|TC-DB|A0L4L0%3%Primary active transporters%3.A.%P-P-bond-hydrolysis-driven transporters%NULL%NULL%NULL%NULL%Putative uncharacterized protein - Magnetococcus sp. (strain MC-1).%247%33.19838057%7.00E-30	-	Y	-	-	-	0.641014	1.3651	0.515683	0.022086	1.2027	1.27022	0.03965	0.806669	0.254225	0.153463	0.228976	0.279487	2.23956	3.46812	1.019	0.213967	0.314087	0.726908	0.887256	0.10046	1.00306	0.268884	1.23646	0.423159	0.203844	0.254231	2.85384	0.616486	0.520498	0.493858	Y	93.82	0	0	0	0	1	0	0
	GS_01040	-	-	-	Hypothetical protein	-	-	Y	-	Y	0	0	0	0	0	0	0	0	0	0	0	0	0	0	0.048447	1.1374	0	0	0.123542	0	0	0	0	0	0	0	0	0.592925	0	0.061771	Y	78.18	0	0	0	0	0	0	0
	GS_01041	Biological Process: regulation of transcription, DNA-dependent (GO:0006355), Biological Process: steroid hormone mediated signaling pathway (GO:0043401), Cellular Component: nucleus (GO:0005634), Molecular Function: DNA binding (GO:0003677), Molecular Function: ligand-dependent nuclear receptor activity (GO:0004879), Molecular Function: sequence-specific DNA binding (GO:0043565), Molecular Functi…	IPR000536-Nuclear hormone receptor, ligand-binding, core IPR001723-Steroid hormone receptor IPR008946-Nuclear hormone receptor, ligand-binding IPR001628-Zinc finger, nuclear hormone receptor-type IPR013088-Zinc finger, NHR/GATA-type	-	bmy:Bm1_17280 Nuclear hormone receptor family member nhr-19; K08704 hepatocyte nuclear factor 4%400%70%1e-157	-	-	Y	-	-	0.202543	0.310293	0.040846	0.017669	0.397171	0.422467	0.440118	0.515233	0.260528	0.210301	0.323004	0.286731	3.35986	4.56593	2.19789	0.336591	0.387451	0.880803	0.869899	0.117824	0.256418	0.029257	0.409819	0.477676	0.235414	0.304867	3.96289	1.26724	0.634127	0.493861	Y	96.67	0	0	0	0	1	0	0
	GS_01042	-	-	-	Hypothetical protein	-	-	-	-	Y	0	0	0.071481	0.140244	0.142087	0.118291	0	0.336195	0	0	0.11057	0.152722	0.043366	0.02602	0	0.052553	0	0	0.042882	0	0	0.105862	0.130189	0.168097	0	0.131646	0.034693	0.026277	0	0.021441	Y	97.47	0	0	0	0	0	0	0
	GS_01043	Molecular Function: nucleotide binding (GO:0000166)	IPR012677-Nucleotide-binding, alpha-beta plait	-	sp|Q1RMS5|NXF1_BOVIN%%Nuclear RNA export factor 1 OS=Bos taurus GN=NXF1 PE=2 SV=1%%1.1e-70	-	-	-	Y	-	0.539743	0.744512	0.940313	0.044171	2.89096	1.18854	1.87017	0.909118	0.404098	0.605326	2.03031	1.2761	1.14095	2.11755	0.741241	0.271525	1.48561	1.0789	0.438013	0.14883	0.642127	0.492242	2.03975	1.38965	0.504712	1.65321	1.62925	0.506383	1.28226	0.293421	Y	92.61	0	0	0	0	0	0	0
	GS_01044	-	-	-	Hypothetical protein	-	Y	-	-	Y	0.156915	0.18925	0.064673	0.078404	0.051464	0.264746	0.207503	0.075594	0.017509	0.090941	0.074004	0.073645	0.611259	0.540229	1.44211	0.277782	0.260211	0.291418	0.946475	0.05085	0.173083	0.071539	0.158105	0.141549	0.054225	0.073824	0.575744	0.859946	0.275815	0.498662	Y	99.49	0	0	0	0	0	0	0
	GS_01046	Biological Process: cation transport (GO:0006812), Biological Process: transmembrane transport (GO:0055085), Cellular Component: membrane (GO:0016020), Molecular Function: cation transmembrane transporter activity (GO:0008324)	IPR004686-Tricarboxylate/iron carrier	-	Channels and Transporters%gnl|TC-DB|Q63965%2%Electorchemical potential-driven transporters%2.A.%"Porters (uniporters, symporters, antiporters)"%2.A.5% Zinc (Zn2+)-Iron (Fe2+) Permease (ZIP) Family.%2.A.54.1.1% Mitochondrial Tricarboxylate Carrier (MTC) Family.; Zinc (Zn2+)-Iron (Fe2+) Permease (ZIP) Family.%TRICARBOXYLATE CARRIER (FRAGMENT) - Rattus norvegicus (Rat).%313%53.35463259%1.00E-93	-	-	Y	-	-	9.20568	12.2609	7.32934	13.946	8.48604	8.1015	9.26628	11.7569	9.01062	9.52606	13.8099	9.7241	36.1634	48.7371	0.229317	0.320325	14.2165	18.0303	7.04087	5.7746	10.7333	10.6377	8.29377	10.5116	9.26834	11.767	42.4502	0.274821	16.1234	6.40774	Y	100	0	0	0	0	1	0	0
	GS_01047	Biological Process: proteolysis involved in cellular protein catabolic process (GO:0051603), Biological Process: ubiquitin-dependent protein catabolic process (GO:0006511), Cellular Component: proteasome core complex (GO:0005839), Cellular Component: proteasome core complex, alpha-subunit complex (GO:0019773), Molecular Function: endopeptidase activity (GO:0004175), Molecular Function: threonine-…	IPR016050-Proteasome, beta-type subunit, conserved site IPR023332-Proteasome A-type subunit IPR000426-Proteasome, alpha-subunit, conserved site IPR001353-Proteasome, subunit alpha/beta	K02728-20S proteasome subunit alpha 3	Peptidase%MER014071 - proteasome subunit alpha 4 (Caenorhabditis elegans) [T01.973]#T01A#%202%80.6930693069307%1e-98	-	Y	-	Y	-	3.19506	2.92713	0.99988	0.441713	9.4661	1.01392	4.09588	3.35598	0.939161	1.01361	3.08551	1.30689	3.81727	3.42971	11.6192	10.6883	1.13828	1.64864	3.8104	0.89546	3.06109	0.720797	5.24001	3.72593	0.976387	2.1962	3.62349	11.1538	1.39346	2.35293	Y	99.25	0	0	0	0	0	0	0
	GS_01049	-	IPR004328-BRO1 domain	K12200-programmed cell death 6-interacting protein	bmy:Bm1_48390 Programmed cell death 6 interacting protein; K12200 programmed cell death 6-interacting protein%911%70.1427003293085%0.0	-	-	-	Y	-	7.7289	9.88327	13.6545	1.03251	14.6909	13.8104	5.32768	10.986	5.01516	4.77345	7.38382	9.08363	18.1395	15.9138	8.40235	4.46828	8.03445	12.7716	9.98648	7.44026	8.80608	7.34352	14.2506	8.15684	4.89431	8.23372	17.0267	6.43532	10.403	8.71337	Y	99.7	0	0	0	0	0	0	0
[truncated: 17,817 more rows]
