# Supplementary material for: Genome-Wide Tissue-Specific Gene Expression, Co-expression and Regulation of Co-expressed Genes in Adult Nematode Ascaris suum
Source: PLoS Negl Trop Dis. 2014 Feb 6;8(2):e2678. doi: 10.1371/journal.pntd.0002678 (PMC3916258; doi:10.1371/journal.pntd.0002678)
Supplement: Table S3 — Tomtom motif-matching output, showing the most enriched binding motifs in each tissue (bottom) and their corresponding best-matching transcription factor binding motif (top). (XLSX) [file pntd.0002678.s006.xlsx]

## Sheet: S4 - Tomtom results
	Supporting Table S3: Tomtom motif-matching output, showing the most enriched binding motifs in each tissue (bottom) and their corresponding best-matching transcription factor binding motif (top).
	Images were captured directly from the output of the Tomtom web-based matching program (http://meme.nbcr.net/meme/cgi-bin/tomtom.cgi)
	Head
	Pharynx
	Intestine
	Testis
	Ovary
	Seminal Vesicle
	Uterus
