# Supplementary material for: Genome-Wide Tissue-Specific Gene Expression, Co-expression and Regulation of Co-expressed Genes in Adult Nematode Ascaris suum
Source: PLoS Negl Trop Dis. 2014 Feb 6;8(2):e2678. doi: 10.1371/journal.pntd.0002678 (PMC3916258; doi:10.1371/journal.pntd.0002678)
Supplement: Table S4 — Base ambiguity code interpretation for the motif enrichment study. (XLSX) [file pntd.0002678.s007.xlsx]

## Sheet: S5 - Nucleotide Ambiguity
	Supporting Table S4: Base ambiguity code interpretation for the motif enrichment study.
	Based on Data from UPAC-IUB: Abbreviations and Symbols for Nucleic Acids, Polynucleotides and their Constituents. European Journal of Biochemistry 1970, 15:203-208.
	Adapted from Table available at http://en.wikipedia.org/wiki/Nucleic_acid_notation (retrieved Sept 29 2013)
	Symbol[2]	Description	Bases represented
	A	adenosine	A				1
	C	cytidine		C
	G	guanosine			G
	T	thymidine				T
	U	uridine				U
	W	weak	A			T	2
	S	strong		C	G
	M	amino	A	C
	K	keto			G	T
	R	purine	A		G
	Y	pyrimidine		C		T
	B	not A (B comes after A)		C	G	T	3
	D	not C (D comes after C)	A		G	T
	H	not G (H comes after G)	A	C		T
	V	not T (V comes after T and U)	A	C	G
	N or -	any base (not a gap)	A	C	G	T	4
