# Supplementary material for: Genome-Wide Tissue-Specific Gene Expression, Co-expression and Regulation of Co-expressed Genes in Adult Nematode Ascaris suum
Source: PLoS Negl Trop Dis. 2014 Feb 6;8(2):e2678. doi: 10.1371/journal.pntd.0002678 (PMC3916258; doi:10.1371/journal.pntd.0002678)
Supplement: Table S5 — BLAST results for the five A. suum MDP genes presented in Tarr and Scott (2004). (XLSX) [file pntd.0002678.s008.xlsx]

## Sheet: Supp. Table S2
	Supporting Table S5: BLAST results for the five A. suum MDP genes presented in Tarr and Scott (2004)
	Predicted MDP Genes (Scott and Tarr, 2004)		Match to Current Dataset
	Gene Name	Accession	E value of BLAST Match	A. suum Gene Name	Tissue Over- expression	Avg. Exp in Testis (DCPM)
	Ascaris suum MSP-domain protein 1 (jh1) mRNA, complete cds	AY135488.3	1.5e-82	GS_16527	Testis	1263.27
	Ascaris suum MSP-domain protein 2 mRNA, complete cds	AY135489.2	7.4e-70	GS_02764	Testis	6.5294
	Ascaris suum MSP-domain protein 3 mRNA, complete cds	AY135490.2	4e-69	GS_00558	Testis	5.41726
	Ascaris suum MSP-domain protein 4 mRNA, complete cds	AY135491.2	8.2e-131	GS_06449	Testis	607.936
	Ascaris suum MSP-domain protein 5 mRNA, complete cds	AY135492.2	6.6e-150	GS_12451	Testis	364.748
